# Supplementary material for: Evaluating the relationship between circulating lipoprotein lipids and apolipoproteins with risk of coronary heart disease: A multivariable Mendelian randomisation analysis
Source: PLoS Med. 2020 Mar 23;17(3):e1003062. doi: 10.1371/journal.pmed.1003062 (PMC7089422; doi:10.1371/journal.pmed.1003062)
Supplement: S1 Table — HDL, high-density lipoprotein; LDL, low-density lipoprotein; UKBB, UK Biobank. (XLSX) [file pmed.1003062.s004.xlsx]

## Sheet: S1 Table
S1 Table: Phenotypic correlations between lipid-related traits in UK Biobank
HDL - high-density lipoprotein, LDL - low-density lipoprotein
Trait 1	Trait 2	Pearson correlation	95% Confidence interval	P-value
HDL cholesterol	LDL cholesterol	0.1	-0.097 - 0.103	< 1 x 10-300
HDL cholesterol	Triglycerides	-0.437	-0.440 - -0.435	< 1 x 10-300
HDL cholesterol	Apolipoprotein B	-0.035	-0.039 - -0.032	5.10 x 10-110
HDL cholesterol	Apolipoprotein A1	0.919	0.918 - 0.919	< 1 x 10-300
LDL cholesterol	Triglycerides	0.222	0.219 - 0.225	< 1 x 10-300
LDL cholesterol	Apolipoprotein B	0.958	0.958 - 0.958	< 1 x 10-300
LDL cholesterol	Apolipoprotein A1	0.09	0.086 - 0.093	< 1 x 10-300
Triglycerides	Apolipoprotein B	0.301	0.298 - 0.304	< 1 x 10-300
Triglycerides	Apolipoprotein A1	-0.284	-0.287 - -0.281	< 1 x 10-300
Apolipoprotein B	Apolipoprotein A1	-0.016	-0.031 - -0.025	3.86 x 10-69
