# Supplementary material for: Evaluating the relationship between circulating lipoprotein lipids and apolipoproteins with risk of coronary heart disease: A multivariable Mendelian randomisation analysis
Source: PLoS Med. 2020 Mar 23;17(3):e1003062. doi: 10.1371/journal.pmed.1003062 (PMC7089422; doi:10.1371/journal.pmed.1003062)
Supplement: S2 Table — Beta, regression coefficient; BP, base position; CHR, chromosome; EAF, effect allele frequency; Gene, nearest gene; GWAS, genome-wide association study; INFO, imputation score; LDL, low-density lipoprotein; Novel signal?, association with P < 5 × 10−8 not previously detected by the Global Lipids Genetics Consortium [40] based on <1 mb and r2 < 0.001; P, P-value; SE, standard error of regression coefficient; SNP, single nucleotide polymorphism. (XLSX) [file pmed.1003062.s005.xlsx]

## Sheet: S2 Table
S2 Table: Genome-wide association study results for low density lipoprotein cholesterol
SNP - single nucleotide polymorphism identifier, CHR - chromosome, BP - base position, Gene - nearest gene, EAF - effect allele frequency, INFO - imputation score, Beta - regression coefficient, SE - standard error of regression coefficient, P - p-value, Novel signal? - Association with P < 5e-08 not previously detected by the Global Lipids Genetics Consortium (2013) based on <1mb & r2 < 0.001
SNP	CHR	BP	Gene	Effect allele	Other allele	EAF	INFO	Beta	SE	P	Novel signal?
rs6857	19	45392254	PVRL2	C	T	0.829568	0.996076	-0.157677	0.00275941	1.3E-711	FALSE
rs143020224	19	11187324	SMARCA4	C	G	0.881398	0.997347	0.169039	0.00320984	8.9E-605	FALSE
rs1551891	19	45231821	CEACAM16	G	A	0.911894	0.993732	0.173541	0.00366202	3.7E-490	FALSE
rs11591147	1	55505647	PCSK9	G	T	0.982532	1	0.348511	0.00793464	2.2E-421	FALSE
rs4452060	19	45347911	PVRL2	C	A	0.579305	0.993979	-0.0833597	0.00210522	6.9E-343	FALSE
rs4970834	1	109814880	CELSR2	C	T	0.813361	0.988774	0.105228	0.00268305	2.0E-336	FALSE
rs934197	2	21267461	APOB	G	A	0.664558	0.997507	-0.0831886	0.00220401	9.40E-312	FALSE
rs12916	5	74656539	HMGCR	T	C	0.599461	1	-0.0621277	0.00212801	2.2e-187	FALSE
rs28601761	8	126500031	TRIB1	C	G	0.58131	0.976659	0.0619374	0.0021372	1.2e-184	FALSE
rs8107974	19	19388500	SUGP1	A	T	0.924237	0.998182	0.105172	0.00392106	1.8e-158	FALSE
rs4299376	2	44072576	ABCG8	G	T	0.323183	0.998057	0.0542425	0.0022257	3.5e-131	FALSE
rs430096	2	21434580	TDRD15	A	G	0.778955	0.992824	0.0542983	0.00251525	2.3e-103	FALSE
rs118039278	6	160985526	LPA	G	A	0.92133	0.991329	-0.083508	0.00388711	2.2e-102	FALSE
rs115478735	9	136149711	SURF6	A	T	0.815989	0.999022	-0.0558766	0.00269091	9e-96	FALSE
rs2738447	19	11227480	LDLR	A	C	0.407391	0.99867	-0.0422733	0.00211123	3.5e-89	FALSE
rs472495	1	55521313	PCSK9	G	T	0.351043	0.997836	-0.0426246	0.00218194	5.5e-85	FALSE
rs964184	11	116648917	ZNF259	G	C	0.133588	1	0.0574978	0.00306496	1.6e-78	FALSE
rs77542162	17	67081278	ABCA6	A	G	0.977505	1	-0.128166	0.0070433	5.5e-74	FALSE
rs34042070	16	72101525	TXNL4B	C	G	0.81207	0.989468	-0.0485842	0.00268129	2.2e-73	FALSE
rs1168127	1	63136078	DOCK7	C	A	0.353952	0.994704	-0.0386982	0.00218074	1.9e-70	FALSE
rs556107	1	234853059	IRF2BP2	C	T	0.476667	0.994896	-0.0352397	0.00208943	8e-64	FALSE
rs1883711	20	39179822	MAFB	G	C	0.968588	0.961651	-0.102599	0.00609466	1.4e-63	FALSE
rs1260326	2	27730940	GCKR	T	C	0.395558	1	0.0347351	0.00212644	5.6e-60	TRUE
rs6874202	5	156391628	TIMD4	T	C	0.365729	0.999839	-0.0323831	0.00216391	1.2e-50	FALSE
rs3764261	16	56993324	CETP	C	A	0.675841	1	0.0330572	0.00222992	1e-49	FALSE
rs79220007	6	26098474	HFE	T	C	0.923867	0.997658	0.0574396	0.00392322	1.5e-48	FALSE
rs174564	11	61588305	FADS2	A	G	0.651442	0.998949	0.0319674	0.0021906	3.1e-48	FALSE
rs516316	19	49206145	FUT2	G	C	0.492064	0.999926	-0.0297001	0.00206857	9.5e-47	FALSE
rs4738684	8	59393273	CYP7A1	A	G	0.335345	0.996906	0.0315438	0.00221037	3.3e-46	FALSE
rs34392107	6	32663954	HLA-DQB1	G	A	0.883508	0.98756	-0.0459707	0.0032672	5.8e-45	FALSE
rs12208357	6	160543148	SLC22A1	C	T	0.929898	0.991132	-0.057141	0.00409802	3.4e-44	FALSE
rs59379014	11	126228000	ST3GAL4	C	T	0.926689	0.998194	-0.0551759	0.00400335	3.3e-43	FALSE
rs2073547	7	44582331	NPC1L1	A	G	0.815991	1	-0.0355544	0.00267408	2.4e-40	FALSE
rs6693893	1	109797763	CELSR2	T	C	0.964699	0.995205	0.0749332	0.00564343	3.1e-40	FALSE
rs6709904	2	44080324	ABCG8	A	G	0.887416	0.996762	0.0435284	0.00329754	8.7e-40	FALSE
rs56130071	7	21598753	DNAH11	G	C	0.783015	0.994007	-0.0331915	0.00253909	4.7e-39	FALSE
rs597808	12	111973358	ATXN2	A	G	0.484083	0.993677	-0.0271233	0.00209244	2e-38	FALSE
rs188247550	19	19396616	SUGP1	C	T	0.986885	0.915002	0.120683	0.00952858	9.2e-37	TRUE
rs36043200	17	45629406	NPEPPS	G	A	0.483302	0.994085	0.0264581	0.00209262	1.2e-36	FALSE
rs9987289	8	9183358	RP11-10A14.4	A	G	0.0911903	1	-0.0454194	0.00362336	4.8e-36	FALSE
rs61775180	1	25793663	TMEM57	C	T	0.579863	0.992146	0.0262622	0.00211178	1.7e-35	FALSE
rs62116889	19	45022560	ZNF180	T	C	0.931708	0.993493	0.04951	0.0041142	2.4e-33	FALSE
rs11206517	1	55526428	PCSK9	T	G	0.96685	0.997205	-0.0683407	0.00580871	5.9e-32	FALSE
rs150262789	19	46436564	NOVA2	C	T	0.98382	0.936452	0.0989791	0.00848711	2e-31	FALSE
rs2618566	20	17844684	SNX5	G	T	0.340138	1	0.0248873	0.00220093	1.2e-29	FALSE
rs2642438	1	220970028	MARC1	A	G	0.297344	1	-0.0253446	0.00227412	7.6e-29	FALSE
rs35081008	19	58662235	ZNF329	C	T	0.851893	0.990946	0.0319653	0.0029304	1.1e-27	TRUE
rs1169294	12	121426594	HNF1A	G	A	0.689913	0.99594	-0.0245145	0.00225946	2e-27	FALSE
rs117733303	6	160922870	LPA	A	G	0.981577	1	-0.0838432	0.00774177	2.5e-27	FALSE
rs2740488	9	107661742	ABCA1	A	C	0.734535	0.996634	0.0253762	0.00236607	7.8e-27	FALSE
rs7746081	6	16126934	MYLIP	G	A	0.69589	0.996725	0.0234538	0.00226803	4.6e-25	FALSE
rs7202323	16	72217113	PMFBP1	T	G	0.770258	0.996597	0.0255122	0.00247841	7.5e-25	FALSE
rs1801689	17	64210580	APOH	A	C	0.969449	1	-0.0619438	0.00606065	1.6e-24	FALSE
rs9884390	4	69373407	TMPRSS11E	T	C	0.76588	0.977216	-0.0251131	0.00249274	7.2e-24	TRUE
rs150474434	2	118845121	INSIG2	G	A	0.898645	0.98421	0.0347466	0.00347218	1.4e-23	FALSE
rs2287622	2	169830328	ABCB11	A	G	0.397204	1	0.0211456	0.00213029	3.2e-23	TRUE
rs55714927	17	7080316	ASGR1	C	T	0.809638	1	0.0263355	0.00265671	3.7e-23	FALSE
rs1800961	20	43042364	HNF4A	C	T	0.969087	1	0.0596747	0.006026	4e-23	FALSE
rs6475606	9	22081850	RP11-145E5.5	C	T	0.515533	1	0.02031	0.00208461	2e-22	TRUE
rs17050272	2	121306440	LINC01101	G	A	0.590728	1	0.0205207	0.00211647	3.1e-22	FALSE
rs6602912	13	114546549	GAS6	T	G	0.715148	0.996189	-0.0222758	0.00231103	5.5e-22	TRUE
rs6093446	20	39780932	PLCG1	G	A	0.712195	0.999331	-0.022143	0.00230469	7.4e-22	FALSE
rs76079263	6	28019665	ZNF165	G	C	0.910149	0.958092	0.0346868	0.00367585	3.9e-21	TRUE
rs72631343	17	67191270	ABCA10	C	G	0.871109	1	0.0292878	0.00311174	4.9e-21	FALSE
rs2068888	10	94839642	CYP26A1	G	A	0.549301	1	0.0191878	0.00209513	5.3e-20	TRUE
rs11621792	14	24871926	NYNRIN	C	T	0.547127	0.985433	-0.0191305	0.00211125	1.3e-19	FALSE
rs9391803	6	30215377	TRIM26	T	A	0.852467	0.991503	-0.0266262	0.00294531	1.6e-19	TRUE
rs3179865	6	31324194	HLA-B	G	A	0.601088	0.85231	-0.020709	0.00229603	1.9e-19	TRUE
rs7562734	2	63047973	EHBP1	G	C	0.6777	0.994351	0.0200701	0.00222981	2.2e-19	FALSE
rs116734477	5	52095024	ITGA1	C	T	0.959164	0.996821	0.0474419	0.00528433	2.8e-19	TRUE
rs7734476	5	122848876	CSNK1G3	G	A	0.449923	0.998783	-0.0187267	0.00209495	3.9e-19	FALSE
rs9834932	3	32535382	CMTM6	A	G	0.911172	0.998468	0.0323458	0.00366578	1.1e-18	FALSE
rs113177823	3	132217703	DNAJC13	G	A	0.945866	0.977029	0.0410816	0.00466256	1.2e-18	FALSE
rs2737265	8	116667634	TRPS1	A	G	0.719539	0.996928	0.0203604	0.00232304	1.9e-18	FALSE
rs233721	12	113031543	RPH3A	T	A	0.358627	0.983409	-0.0191538	0.00219169	2.3e-18	TRUE
rs13076933	3	12327431	PPARG	T	G	0.740551	0.987334	0.0208296	0.00239135	3e-18	FALSE
rs12948394	17	76382791	PGS1	C	T	0.517578	0.968044	0.0183539	0.00212174	5.1e-18	TRUE
rs261334	15	58726744	LIPC	G	C	0.212726	1	0.0218856	0.00254769	8.7e-18	TRUE
rs7569317	2	203527979	FAM117B	T	C	0.469367	0.998207	-0.0178952	0.00208328	8.7e-18	TRUE
rs28849176	6	29848057	HLA-G	A	T	0.456779	0.543182	-0.0238021	0.00278072	1.1e-17	TRUE
rs4722551	7	25991826	NFE2L3	T	C	0.841406	1	-0.0243791	0.00285343	1.3e-17	FALSE
rs76967117	6	34603691	C6orf106	G	A	0.885343	0.999509	0.0277539	0.00326897	2.1e-17	TRUE
rs3822855	6	116316882	FRK	G	T	0.59834	0.998648	-0.017915	0.00212543	3.5e-17	FALSE
rs907866	2	20371380	SDC1	G	A	0.554563	0.994027	0.0176886	0.00210048	3.7e-17	FALSE
rs2160994	12	50650057	LIMA1	T	C	0.35251	0.995789	-0.0183788	0.00218512	4.1e-17	TRUE
rs62118464	19	45617263	MARK4	G	A	0.882398	0.95331	-0.0276497	0.00329569	4.9e-17	FALSE
rs1229984	4	100239319	ADH1B	T	C	0.0272003	1	-0.0528485	0.00633648	7.4e-17	TRUE
rs13108218	4	3443931	HGFAC	A	G	0.385133	0.983396	0.0177573	0.00216078	2.1e-16	FALSE
rs224424	20	34147998	ERGIC3	A	G	0.787576	0.999461	0.0209096	0.00255253	2.6e-16	TRUE
rs8101801	19	11335477	DOCK6	C	A	0.964442	0.997538	0.0452454	0.0055954	6.2e-16	FALSE
rs1458038	4	81164723	FGF5	C	T	0.70861	0.991006	0.0185934	0.00230356	6.9e-16	TRUE
rs114165349	1	27021913	ARID1A	G	C	0.976828	0.985643	-0.0560406	0.0069585	8e-16	FALSE
rs1532085	15	58683366	LIPC	A	G	0.386409	1	0.017242	0.00214425	8.9e-16	TRUE
rs11601507	11	5701074	TRIM5	C	A	0.930533	1	-0.0322609	0.00405165	1.7e-15	TRUE
rs2238162	13	32959199	BRCA2	C	T	0.477047	0.999397	0.0164506	0.00208939	3.5e-15	FALSE
rs2250802	10	113921354	GPAM	G	A	0.275657	0.999587	0.0182094	0.00233329	6e-15	FALSE
rs4782568	16	83980529	RP11-505K9.4	C	G	0.549101	0.988248	0.0164593	0.00210898	6e-15	TRUE
rs77960347	18	47109955	LIPG	A	G	0.986648	1	-0.0706855	0.00909044	7.5e-15	TRUE
rs9929977	16	71639053	MARVELD3	T	A	0.630156	0.99507	-0.0167251	0.00216224	1e-14	TRUE
rs12603885	17	29466722	NF1	G	A	0.300292	0.999463	-0.0175036	0.00227407	1.4e-14	TRUE
rs1556562	1	93034023	EVI5	G	T	0.209968	1	-0.0190535	0.00249017	2e-14	FALSE
rs71311871	3	58420613	PDHB	A	G	0.91695	0.997307	0.0283771	0.00378633	6.6e-14	TRUE
rs12246352	10	124705307	C10orf88	A	G	0.896104	0.992407	-0.025694	0.00342938	6.8e-14	TRUE
rs146534110	6	160578069	SLC22A1	G	T	0.986696	1	-0.0679152	0.00910464	8.7e-14	FALSE
rs2925677	5	71953629	ZNF366	C	G	0.787318	0.998866	0.0189203	0.00254664	1.1e-13	TRUE
rs11789603	9	107647019	ABCA1	C	T	0.891991	0.995558	-0.0249753	0.00336793	1.2e-13	FALSE
rs9298506	8	55437524	SOX17	A	G	0.792201	1	-0.0187965	0.00256863	2.5e-13	TRUE
rs10231941	7	100532540	MUC3A	T	C	0.822279	0.996508	-0.0198963	0.00272829	3e-13	TRUE
rs10832963	11	18664241	SPTY2D1	T	G	0.255771	0.995327	-0.0173852	0.00239725	4.1e-13	FALSE
rs9496567	6	100602753	MCHR2	G	A	0.756541	0.994523	0.0175328	0.00243382	5.9e-13	TRUE
rs11786083	8	145050358	PLEC	G	A	0.625589	0.987251	-0.0155482	0.00216635	7.1e-13	FALSE
rs117139027	8	29024943	KIF13B	G	A	0.982406	1	0.0569281	0.0079336	7.2e-13	TRUE
rs704	17	26694861	TMEM199	G	A	0.524277	1	-0.0149279	0.00208742	8.6e-13	TRUE
rs12990177	2	43682659	THADA	A	T	0.478804	0.967425	-0.0150664	0.00211568	1.1e-12	FALSE
rs13283282	9	131465481	PKN3	C	G	0.853847	1	0.0206702	0.00295425	2.6e-12	TRUE
rs74869459	11	66296569	CTD-3074O7.11	T	C	0.761445	0.999921	0.0170711	0.00244595	3e-12	TRUE
rs3110609	17	46753543	HOXB7	T	C	0.657833	0.993324	0.0153785	0.00220568	3.1e-12	TRUE
rs145730801	14	94768196	SERPINA6	T	C	0.955623	0.961445	-0.0359582	0.00517149	3.6e-12	TRUE
rs1495741	8	18272881	NAT2	G	A	0.220557	1	0.0173848	0.00251342	4.6e-12	TRUE
rs3732359	3	119536429	NR1I2	G	A	0.21988	0.996686	0.0174313	0.00252152	4.7e-12	TRUE
rs62120394	19	18338709	PDE4C	G	A	0.708176	0.993338	-0.0157592	0.00228648	5.5e-12	FALSE
rs72823020	10	115797947	ADRB1	T	A	0.869709	0.989368	0.0214421	0.00311253	5.6e-12	TRUE
rs4954192	2	135632981	ACMSD	C	T	0.626527	0.999622	-0.0147212	0.0021375	5.7e-12	FALSE
rs880315	1	10796866	CASZ1	T	C	0.659761	0.984047	0.015148	0.00220781	6.8e-12	TRUE
rs7776054	6	135418916	HBS1L	A	G	0.738687	0.997932	0.0162915	0.00237601	7e-12	TRUE
rs112987086	15	75106719	LMAN1L	G	T	0.279317	0.978473	-0.0159566	0.00235136	1.2e-11	TRUE
rs62033400	16	53811788	FTO	A	G	0.605342	0.999079	0.0144912	0.0021354	1.2e-11	TRUE
rs10448340	9	139320069	PMPCA	T	G	0.680234	0.996284	0.0151234	0.00223837	1.4e-11	TRUE
rs2066714	9	107586753	ABCA1	T	C	0.871227	1	-0.0209673	0.00311106	1.6e-11	FALSE
rs9491699	6	127471533	RSPO3	C	T	0.521839	0.999471	-0.0139996	0.00208593	1.9e-11	TRUE
rs9832727	3	142649110	PAQR9	C	G	0.660366	1	0.0147771	0.00220489	2.1e-11	TRUE
rs67050321	7	36169203	EEPD1	T	C	0.696093	0.992163	-0.0152177	0.00227504	2.2e-11	TRUE
rs6073958	20	44551855	PLTP	T	C	0.801323	0.998749	-0.0174351	0.00261506	2.6e-11	TRUE
rs3780181	9	2640759	VLDLR	A	G	0.932372	0.983754	0.0278415	0.00418509	2.9e-11	FALSE
rs6090101	20	62909520	PCMTD2	G	A	0.80184	0.978851	-0.0175965	0.00264862	3.1e-11	TRUE
rs1016988	5	131744574	C5orf56	T	C	0.809091	1	0.017412	0.00265205	5.2e-11	TRUE
rs115458560	1	110061974	AMIGO1	T	C	0.981437	1	0.0503283	0.00770834	6.6e-11	TRUE
rs6667939	1	198994619	PTPRC	C	T	0.281329	0.985171	-0.0151953	0.00233076	7.1e-11	TRUE
rs4818025	21	40709171	HMGN1	A	G	0.427695	0.994754	-0.0137317	0.0021163	8.7e-11	TRUE
rs17476364	10	71094504	HK1	T	C	0.891668	0.997078	0.0217849	0.00336083	9.1e-11	TRUE
rs9841897	3	122282569	PARP9	T	C	0.843505	0.989748	-0.018534	0.00288444	1.3e-10	TRUE
rs1350559	8	9367743	TNKS	C	G	0.598654	0.989967	-0.0136979	0.0021378	1.5e-10	FALSE
rs549956721	19	10636964	S1PR5	A	G	0.971368	0.893604	0.0418698	0.00656486	1.8e-10	FALSE
rs56113850	19	41353107	CTC-490E21.12	T	C	0.422594	0.995295	-0.013364	0.00209648	1.8e-10	TRUE
rs11206788	1	56797981	PPAP2B	G	C	0.412835	0.945117	-0.0138218	0.0021725	2e-10	FALSE
rs28631087	1	235109214	TOMM20	T	C	0.78726	0.994399	0.0161715	0.00254709	2.2e-10	TRUE
rs2718717	2	109206139	LIMS1	A	G	0.856959	0.995851	-0.0187861	0.00297315	2.6e-10	TRUE
rs6573971	14	71011469	ADAM20	G	A	0.444622	0.977197	0.0133161	0.00212076	3.4e-10	TRUE
rs55921103	3	69810294	MITF	G	T	0.351105	0.987532	-0.0136729	0.00219929	5.1e-10	TRUE
rs140584594	1	110232983	GSTM2	A	G	0.269933	1	0.0144404	0.00233068	5.8e-10	FALSE
rs3932048	3	136258924	STAG1	C	G	0.677369	0.996786	-0.0138568	0.00223605	5.8e-10	TRUE
rs13107325	4	103188709	SLC39A8	C	T	0.925102	1	0.0245488	0.00396602	6e-10	TRUE
rs34568880	6	31514448	ATP6V1G2	C	T	0.986687	1	-0.0562557	0.00909222	6.1e-10	TRUE
rs541155877	1	109468458	AKNAD1	C	T	0.987507	0.69763	0.0692084	0.0111936	6.3e-10	TRUE
rs6589939	11	122518525	UBASH3B	A	G	0.621579	0.996098	-0.0132825	0.00215412	7e-10	TRUE
rs1731243	2	26930411	KCNK3	C	T	0.393355	0.995273	-0.0131656	0.00213567	7.1e-10	TRUE
rs11568318	2	234665498	UGT1A8	C	A	0.933755	0.998156	-0.0257407	0.00418043	7.4e-10	FALSE
rs4808360	19	15798015	CYP4F12	T	A	0.491763	0.973196	-0.0129081	0.0021014	8.1e-10	TRUE
rs2021092	19	44068706	XRCC1	T	C	0.813282	0.997088	0.0163211	0.00266186	8.7e-10	TRUE
rs59328596	8	21928227	DMTN	G	A	0.851882	0.998689	0.0179765	0.00293374	8.9e-10	TRUE
rs73025516	6	160520806	IGF2R	A	G	0.955475	0.992238	0.0309443	0.00505445	9.2e-10	FALSE
rs12078100	1	16512586	ARHGEF19	C	G	0.376912	0.994143	-0.0131578	0.00214975	9.3e-10	TRUE
rs191064657	20	39192303	MAFB	C	T	0.963325	0.940496	0.0350535	0.00572695	9.3e-10	FALSE
rs12197047	6	130389211	L3MBTL3	G	A	0.329942	0.983629	-0.0135895	0.00223122	1.1e-09	TRUE
rs9471975	6	42919222	GNMT	T	C	0.417204	0.997394	0.012882	0.00211424	1.1e-09	TRUE
rs960596	22	41393520	RBX1	C	T	0.660681	0.987391	-0.0134522	0.00221855	1.3e-09	TRUE
rs115739682	11	103870640	PDGFD	T	A	0.808433	0.986915	0.0161412	0.00266501	1.4e-09	TRUE
rs551473284	13	111038325	COL4A2	T	C	0.3653	0.976649	-0.0132708	0.0021913	1.4e-09	TRUE
rs9894946	17	7571080	TP53	A	G	0.158891	0.966017	0.0175495	0.00290256	1.5e-09	FALSE
rs112758337	7	97977268	BAIAP2L1	G	A	0.814459	0.993786	0.0162142	0.00268899	1.6e-09	TRUE
rs56212732	16	70930370	HYDIN	C	T	0.915189	0.890108	0.0238427	0.00396543	1.8e-09	TRUE
rs6050463	20	25208990	AL035252.1	G	A	0.507026	0.999396	-0.0125353	0.0020846	1.8e-09	TRUE
rs61988556	14	73439258	ZFYVE1	T	C	0.913857	1	0.0222954	0.00372264	2.1e-09	TRUE
rs72733928	15	57512284	TCF12	A	T	0.939813	0.990923	-0.0263176	0.00440483	2.3e-09	TRUE
rs61778883	1	23795177	ASAP3	T	C	0.128719	0.987222	-0.0186523	0.00312432	2.4e-09	TRUE
rs12471768	2	64928603	SERTAD2	T	C	0.295881	0.997499	-0.0136102	0.00228218	2.5e-09	TRUE
rs576573069	4	7225613	SORCS2	T	G	0.327722	0.950371	-0.0135399	0.00227973	2.9e-09	TRUE
rs11014204	10	18720845	CACNB2	C	T	0.719772	0.994953	-0.0137929	0.00233111	3.3e-09	TRUE
rs438568	20	12958687	SPTLC3	A	G	0.390753	0.997485	-0.0125944	0.00214082	4e-09	FALSE
rs10910476	1	234734956	IRF2BP2	C	T	0.444839	0.990299	-0.0123459	0.0021029	4.3e-09	FALSE
rs12162782	22	50853626	PPP6R2	T	G	0.655636	1	-0.012882	0.00219447	4.4e-09	TRUE
rs111338114	7	100330492	EPO	A	G	0.943992	0.847812	0.0288539	0.0049251	4.7e-09	TRUE
rs35882350	12	623129	B4GALNT3	A	G	0.738935	1	-0.0138882	0.00237524	5e-09	TRUE
rs11227247	11	65422853	RELA	A	C	0.865458	0.999805	-0.017788	0.00305422	5.7e-09	TRUE
rs10851478	15	49829019	FAM227B	T	C	0.583962	0.999099	0.0123157	0.00211734	6e-09	TRUE
rs4148826	7	87074419	ABCB4	T	C	0.819549	0.991903	0.0158111	0.00272454	6.5e-09	TRUE
rs2256814	20	62373983	SLC2A4RG	G	A	0.802121	0.992428	-0.0152271	0.00262629	6.7e-09	TRUE
rs1250258	2	216300185	FN1	C	T	0.263353	0.994454	-0.0137293	0.00236882	6.8e-09	FALSE
rs56236159	2	3636478	COLEC11	T	G	0.868512	0.996095	-0.01784	0.00308123	7e-09	TRUE
rs12445804	16	11706100	LITAF	G	A	0.925101	0.974292	-0.0231166	0.00400701	8e-09	TRUE
rs6560499	9	78730766	PCSK5	G	A	0.423994	0.988206	0.0122425	0.00212285	8.1e-09	TRUE
rs204469	19	45490285	CLPTM1	A	G	0.043667	0.982319	-0.0294656	0.00511875	8.6e-09	FALSE
rs913499	6	37038432	COX6A1P2	A	G	0.490791	0.997474	0.0119766	0.00208835	9.8e-09	TRUE
rs9686661	5	55861786	AC022431.2	C	T	0.799416	0.999694	-0.0148497	0.00260081	1.1e-08	TRUE
rs112403212	12	125303254	SCARB1	C	T	0.85857	0.980931	-0.0171883	0.00301566	1.2e-08	TRUE
rs61754230	12	72179446	RAB21	C	T	0.980217	1	-0.0427126	0.00748783	1.2e-08	TRUE
rs7241918	18	47160953	LIPG	G	T	0.175894	1	-0.0156669	0.0027506	1.2e-08	TRUE
rs869412	7	1074134	C7orf50	T	C	0.774318	0.992627	0.0142708	0.00250207	1.2e-08	TRUE
rs1007938	12	26802549	ITPR2	A	G	0.59489	0.98747	-0.0121506	0.00213496	1.3e-08	TRUE
rs28768427	8	141988685	PTK2	G	A	0.480232	0.941855	-0.0122459	0.0021517	1.3e-08	TRUE
rs72638977	8	41540622	ANK1	A	G	0.966078	0.994542	0.0328423	0.00577952	1.3e-08	TRUE
rs62011285	15	63791063	USP3	T	C	0.65684	0.99673	-0.012435	0.00220011	1.6e-08	TRUE
rs7090758	10	65335315	REEP3	T	C	0.526135	0.999436	0.0118111	0.00209065	1.6e-08	TRUE
rs73075609	20	5580789	GPCPD1	C	T	0.973209	0.988102	-0.036728	0.0065033	1.6e-08	TRUE
rs77013160	16	88582871	ZFPM1	G	T	0.981029	0.985853	-0.0434337	0.00770458	1.7e-08	TRUE
rs28406917	7	21449451	SP4	C	T	0.572373	0.991714	-0.0119167	0.00211528	1.8e-08	FALSE
rs7108486	11	5677158	TRIM5	T	C	0.976279	0.97934	0.0389569	0.00692341	1.8e-08	TRUE
rs990619	4	156507678	GUCY1A3	C	G	0.47636	0.99977	0.0117349	0.00208618	1.9e-08	TRUE
rs12936113	17	66401063	ARSG	T	C	0.240099	0.989949	-0.0137229	0.00245497	2.3e-08	TRUE
rs56208742	17	27884667	ABHD15	T	C	0.96873	1	0.0334878	0.00599354	2.3e-08	TRUE
rs79828839	10	52352431	SGMS1	C	T	0.801215	0.999572	-0.0145916	0.00261615	2.4e-08	TRUE
rs61433703	20	17804068	BANF2	G	A	0.836331	0.979251	-0.0158353	0.002847	2.7e-08	FALSE
rs6714750	2	136783169	DARS	A	G	0.799964	0.965184	-0.0145123	0.00261042	2.7e-08	TRUE
rs144984216	19	20479901	ZNF486	C	T	0.975022	1	0.0370805	0.00668002	2.8e-08	TRUE
rs8008068	14	64233717	SGPP1	A	G	0.839604	0.997598	-0.0156944	0.00285055	3.7e-08	TRUE
rs77257036	1	150476186	TARS2	C	T	0.648424	0.984671	0.0120516	0.00219112	3.8e-08	FALSE
rs72774870	2	11512825	ROCK2	C	T	0.927109	0.992531	0.0220666	0.00401476	3.9e-08	TRUE
rs146433259	5	34713792	RAI14	C	T	0.988265	0.869559	0.0567916	0.0103876	4.6e-08	TRUE
rs4620259	8	109991668	TRHR	A	C	0.809317	0.982207	-0.0146254	0.00267656	4.6e-08	TRUE
rs836550	7	6440437	RAC1	A	G	0.594485	0.997021	-0.0116032	0.00212344	4.6e-08	TRUE
