# Supplementary material for: Evaluating the relationship between circulating lipoprotein lipids and apolipoproteins with risk of coronary heart disease: A multivariable Mendelian randomisation analysis
Source: PLoS Med. 2020 Mar 23;17(3):e1003062. doi: 10.1371/journal.pmed.1003062 (PMC7089422; doi:10.1371/journal.pmed.1003062)
Supplement: S3 Table — Beta, regression coefficient; BP, base position; CHR, chromosome; EAF, effect allele frequency; Gene, nearest gene; GWAS, genome-wide association study; INFO, imputation score; Novel signal?, association with P < 5 × 10−8 not previously detected by the Global Lipids Genetics Consortium [40] based on <1 mb and r2 < 0.001; P, P-value; SE, standard error of regression coefficient; SNP, single nucleotide polymorphism. (XLSX) [file pmed.1003062.s006.xlsx]

## Sheet: S3 Table
S3 Table: Genome-wide association study results for triglycerides
SNP - single nucleotide polymorphism identifier, CHR - chromosome, BP - base position, Gene - nearest gene, EAF - effect allele frequency, INFO - imputation score, Beta - regression coefficient, SE - standard error of regression coefficient, P - p-value, Novel signal? - Association with P < 5e-08 not previously detected by the Global Lipids Genetics Consortium (2013) based on <1mb & r2 < 0.001
SNP	CHR	BP	Gene	Effect allele	Other allele	EAF	INFO	Beta	SE	P	Novel signal?
rs61905078	11	116596309	BUD13	A	C	0.92616	0.994731	-0.199765	0.00380176	4.3E-602	FALSE
rs4665972	2	27598097	SNX17	T	C	0.395414	0.987959	0.100204	0.00203943	1.0E-526	FALSE
rs6999569	8	126475770	TRIB1	A	G	0.529262	0.998514	0.086226	0.00198416	1.5E-412	FALSE
rs480823	11	116525730	BUD13	T	C	0.921004	0.975126	-0.155635	0.0037264	3.1E-381	FALSE
rs2240466	7	72856269	BAZ1B	G	A	0.877087	1	0.122504	0.0030239	8.1E-359	FALSE
rs343	8	19810787	LPL	C	A	0.916869	0.986141	0.141358	0.00361698	4.4E-334	FALSE
rs9436661	1	62904575	USP1	T	G	0.647081	0.997733	0.0775837	0.0020817	5.1e-304	FALSE
rs483082	19	45416178	APOC1	G	T	0.764648	0.995102	-0.0858847	0.00234895	1.1e-292	FALSE
rs5112	19	45430280	APOC1	C	G	0.466569	0.870737	-0.0682951	0.00213795	6.5e-224	FALSE
rs116843064	19	8429323	ANGPTL4	G	A	0.980673	1	0.226178	0.00722314	3.1e-215	TRUE
rs676210	2	21231524	APOB	G	A	0.794704	1	0.0734811	0.00245409	5.5e-197	FALSE
rs58542926	19	19379549	TM6SF2	C	T	0.925394	1	0.102936	0.00378757	1.2e-162	FALSE
rs72836561	17	41926126	CD300LG	C	T	0.968813	1	-0.137064	0.00573079	2e-126	FALSE
rs11122450	1	230301811	GALNT2	T	G	0.388269	0.998375	0.0482838	0.00204098	9.9e-124	FALSE
rs174566	11	61592362	FADS2	A	G	0.650259	0.998992	-0.0486123	0.00208355	2.1e-120	FALSE
rs7000494	8	19873502	LPL	G	C	0.969958	0.982828	-0.136371	0.00585203	4.1e-120	FALSE
rs150423652	11	116603816	BUD13	G	T	0.993326	0.979151	-0.286267	0.0123145	1.5e-119	FALSE
rs139974673	15	44027885	PDIA3	T	C	0.973868	0.994069	-0.142694	0.00624976	2.2e-115	TRUE
rs308	8	19817476	LPL	T	G	0.979403	0.992261	0.159426	0.00699702	6.5e-115	FALSE
rs6073958	20	44551855	PLTP	T	C	0.801324	0.998749	-0.0555219	0.00249789	1.9e-109	FALSE
rs998584	6	43757896	VEGFA	C	A	0.517272	0.994688	-0.0398822	0.00199356	4.9e-89	FALSE
rs75609851	8	19871080	LPL	G	A	0.98952	0.935952	0.198909	0.0100581	4.8e-87	FALSE
rs1077835	15	58723426	LIPC	A	G	0.779538	0.995124	-0.0473972	0.00240881	3.4e-86	FALSE
rs2943645	2	227099180	IRS1	C	T	0.353402	1	-0.0402176	0.00207525	1.1e-83	FALSE
rs28383314	6	32587213	HLA-DQA1	T	C	0.375891	0.999662	-0.0378536	0.00205039	4.2e-76	TRUE
rs13389219	2	165528876	COBLL1	C	T	0.607449	0.999694	0.0374229	0.00203069	7.7e-76	FALSE
rs3936511	5	55860781	AC022431.2	A	G	0.808088	0.999405	-0.0459535	0.0025261	6e-74	FALSE
rs78484485	11	116598065	BUD13	G	A	0.945984	0.994119	0.0761554	0.00440649	6.4e-67	FALSE
rs3775228	4	87985166	AFF1	C	T	0.600283	0.990907	-0.0339811	0.00203964	2.5e-62	FALSE
rs4731701	7	130430930	KLF14	C	T	0.506912	0.99419	0.0328926	0.00199275	3.3e-61	FALSE
rs6882076	5	156390297	TIMD4	T	C	0.365713	1	-0.0329854	0.0020649	1.9e-57	FALSE
rs10822163	10	65124098	JMJD1C	C	G	0.526626	0.999583	0.0318329	0.00199412	2.3e-57	FALSE
rs78058190	2	219699999	PRKAG3	G	A	0.949549	0.784063	-0.0815632	0.00511571	3.2e-57	TRUE
rs2068888	10	94839642	CYP26A1	G	A	0.549265	1	0.0318472	0.00199947	4.1e-57	FALSE
rs1495741	8	18272881	NAT2	G	A	0.220582	1	0.0375888	0.0023862	6.6e-56	FALSE
rs12446515	16	56987015	CETP	C	T	0.677112	0.992505	0.0334693	0.00213971	3.8e-55	FALSE
rs9378248	6	31326289	HLA-B	G	A	0.657666	0.995913	-0.0324826	0.00209273	2.5e-54	FALSE
rs1532085	15	58683366	LIPC	A	G	0.386452	1	0.0308141	0.0020467	3.2e-51	FALSE
rs13108218	4	3443931	HGFAC	A	G	0.38514	0.983396	0.0305943	0.00206177	8.2e-50	FALSE
rs2925979	16	81534790	CMIP	T	C	0.300025	1	0.0321923	0.00217483	1.4e-49	TRUE
rs188247550	19	19396616	SUGP1	C	T	0.986883	0.915002	0.133886	0.0091478	1.7e-48	TRUE
rs863750	12	124505444	FAM101A	C	T	0.395533	0.994876	-0.028859	0.00204039	2e-45	FALSE
rs540973884	6	139837431	CITED2	T	G	0.400548	0.978535	0.0289345	0.00204989	3.1e-45	FALSE
rs72555385	7	73123473	STX1A	A	G	0.951024	0.994415	-0.064988	0.004626	7.9e-45	FALSE
rs4500049	8	11521079	GATA4	A	T	0.474399	0.996958	0.0276949	0.00198359	2.7e-44	FALSE
rs56271783	11	64004723	VEGFB	G	C	0.954643	0.977129	-0.0669757	0.00482389	7.9e-44	TRUE
rs4722551	7	25991826	NFE2L3	T	C	0.841407	1	0.0372104	0.00272102	1.4e-42	FALSE
rs6916318	6	127435106	RSPO3	A	T	0.469467	0.997647	-0.0265583	0.00199428	1.8e-40	FALSE
rs7140110	13	114544024	GAS6	T	C	0.701662	0.996213	-0.0281089	0.00218199	5.7e-38	TRUE
rs12928099	16	15150505	PDXDC1	C	A	0.703554	0.998073	0.0280607	0.0021852	9.6e-38	FALSE
rs114443260	8	126630967	TRIB1	C	T	0.729519	0.985466	-0.0283888	0.00224364	1.1e-36	FALSE
rs186696265	6	161111700	PLG	C	T	0.985306	0.989341	0.104035	0.00829991	4.8e-36	TRUE
rs2081687	8	59388565	CYP7A1	T	C	0.336796	1	0.0262292	0.00209502	5.8e-36	FALSE
rs6982308	8	10193772	MSRA	C	G	0.480364	0.991536	-0.0247653	0.00198731	1.2e-35	FALSE
rs2980755	8	8363683	SGK223	A	G	0.542263	0.983654	0.0248515	0.00200317	2.4e-35	TRUE
rs684773	3	135956305	PCCB	A	C	0.233201	1	-0.0291315	0.00235139	3e-35	FALSE
rs4930724	12	124423817	CCDC92	T	C	0.668385	0.99819	0.0261639	0.00211459	3.7e-35	FALSE
rs114165349	1	27021913	ARID1A	G	C	0.976844	0.985643	-0.0822141	0.00664802	4e-35	FALSE
rs838133	19	49259529	FGF21	A	G	0.450496	0.941286	0.0248079	0.0020578	1.8e-33	TRUE
rs4760254	12	57766392	R3HDM2	G	C	0.76092	0.999399	0.027987	0.00232901	2.9e-33	FALSE
rs77009508	6	161004972	LPA	A	G	0.926268	1	-0.044882	0.00380684	4.4e-32	FALSE
rs182636083	2	27448171	CAD	C	T	0.484685	0.733441	0.0272119	0.00231664	7.4e-32	FALSE
rs6800707	3	52516293	NISCH	C	G	0.18946	0.995479	-0.0297573	0.00254285	1.2e-31	TRUE
rs326222	11	47259668	DDB2	T	C	0.302045	0.998586	-0.0252299	0.00216083	1.7e-31	FALSE
rs28364531	15	42701374	CAPN3	C	T	0.98196	0.988263	-0.0877508	0.00753564	2.4e-31	TRUE
rs11635675	15	63793238	USP3	T	G	0.656491	0.997952	-0.0243393	0.00209848	4.2e-31	TRUE
rs1801689	17	64210580	APOH	A	C	0.969458	1	0.0662731	0.00578764	2.3e-30	TRUE
rs76895963	12	4384844	CCND2	T	G	0.9793	0.820231	0.0874367	0.00770897	8.1e-30	TRUE
rs41552812	6	32632689	HLA-DQB1	C	T	0.92962	0.591368	0.0565596	0.00503975	3.2e-29	TRUE
rs192955957	6	32486965	HLA-DRB5	C	T	0.895903	0.597458	-0.0462389	0.00421567	5.4e-28	TRUE
rs73243877	4	26047616	SMIM20	A	G	0.831862	1	-0.029039	0.00266026	9.7e-28	TRUE
rs3794695	16	72097827	TXNL4B	C	T	0.810003	0.995894	-0.0277108	0.00254185	1.1e-27	TRUE
rs36104871	7	71808047	CALN1	G	T	0.969889	0.956411	0.0645034	0.005949	2.2e-27	TRUE
rs2267373	22	38600542	PLA2G6	C	T	0.419307	0.998806	-0.021551	0.00202504	1.9e-26	FALSE
rs150564454	8	19972140	SLC18A1	G	A	0.988444	0.92112	0.101886	0.00964917	4.6e-26	FALSE
rs11206374	1	40048009	PABPC4	G	A	0.775183	0.999224	-0.0249878	0.00238007	8.8e-26	FALSE
rs1883711	20	39179822	MAFB	G	C	0.968596	0.961651	-0.0597392	0.00582217	1.1e-24	FALSE
rs58895965	19	35551428	HPN	C	A	0.826022	0.999482	-0.0267542	0.00262523	2.2e-24	TRUE
rs79153732	8	19662937	INTS10	C	T	0.982612	0.993658	-0.0769971	0.00759964	4e-24	FALSE
rs113344423	10	95316037	FFAR4	G	A	0.939822	0.94824	-0.0429482	0.00429694	1.6e-23	FALSE
rs67981690	12	21343886	SLCO1B1	A	G	0.870113	0.986225	-0.0297197	0.00297982	2e-23	TRUE
rs2699805	7	26394297	SNX10	G	A	0.600324	0.98894	0.0203214	0.00204111	2.4e-23	FALSE
rs62117489	19	8442202	ANGPTL4	C	A	0.943568	0.992998	0.0426643	0.00432166	5.5e-23	TRUE
rs62271373	3	150066540	TSC22D2	T	A	0.940033	0.95946	-0.0421729	0.00427347	5.7e-23	TRUE
rs3890483	19	7220596	INSR	G	T	0.559781	0.992555	-0.0195773	0.00201059	2.1e-22	FALSE
rs7215055	17	17458353	PEMT	A	G	0.937108	0.996522	-0.0391687	0.00410797	1.5e-21	TRUE
rs2523719	6	30168319	TRIM26	G	T	0.830078	1	0.0245541	0.00258324	2e-21	FALSE
rs11118310	1	219637671	SLC30A10	A	T	0.406524	0.998054	-0.0192039	0.00202377	2.3e-21	TRUE
rs13269725	8	72459889	RP11-1102P16.1	A	G	0.921584	0.997849	-0.034783	0.00368702	4e-21	TRUE
rs1030472	5	157994544	EBF1	A	G	0.785091	0.985285	-0.0228104	0.00243909	8.6e-21	TRUE
rs12749691	1	154251259	HAX1	A	T	0.699288	0.973267	0.0204842	0.00219621	1.1e-20	TRUE
rs1045241	5	118729286	TNFAIP8	C	T	0.729057	0.990735	0.0208107	0.00225099	2.3e-20	TRUE
rs6531216	2	20374286	SDC1	G	A	0.469044	0.999312	-0.018388	0.00198945	2.4e-20	FALSE
rs2917677	16	69750849	NQO1	C	T	0.58951	0.996717	0.0187348	0.00202891	2.6e-20	TRUE
rs62084237	17	65854807	BPTF	G	A	0.8175	0.974585	-0.0240892	0.00261209	2.9e-20	TRUE
rs1009360	2	65276049	CEP68	T	C	0.581411	0.996705	0.0185443	0.00201148	3e-20	TRUE
rs6486122	11	13361524	ARNTL	C	T	0.310761	1	-0.019768	0.00214411	3e-20	TRUE
rs10422861	19	33894846	PEPD	C	T	0.334675	0.998125	0.0194396	0.00211049	3.2e-20	FALSE
rs150555490	11	116697081	APOA4	C	T	0.943131	1	0.0387462	0.00428305	1.5e-19	FALSE
rs71603401	4	18034463	LCORL	A	G	0.863197	0.979144	-0.0263983	0.00292272	1.7e-19	TRUE
rs11781692	8	19848117	LPL	C	A	0.985427	0.981683	-0.0749604	0.00833499	2.4e-19	FALSE
rs9817452	3	156795414	LEKR1	G	T	0.612583	0.992548	0.0184344	0.00205293	2.7e-19	TRUE
rs580063	12	123206340	HCAR1	T	C	0.790194	0.996353	0.0219621	0.00244759	2.9e-19	TRUE
rs1799831	7	44199142	GCK	C	T	0.843967	0.994835	-0.0245722	0.00274441	3.4e-19	TRUE
rs10750766	11	65473798	KAT5	C	A	0.290043	0.996427	-0.0195875	0.00219131	3.9e-19	TRUE
rs72801474	5	132444128	HSPA4	G	A	0.908159	1	0.0307663	0.00344769	4.5e-19	TRUE
rs696825	9	86583076	HNRNPK	C	T	0.747076	0.999495	0.0203901	0.00229169	5.7e-19	TRUE
rs79192570	13	114625570	GAS6	G	A	0.855841	0.996224	0.0250946	0.00284111	1e-18	TRUE
rs1800978	9	107665978	ABCA1	C	G	0.875511	0.990472	0.0267606	0.00303181	1.1e-18	TRUE
rs185139895	6	34177853	HMGA1	G	A	0.956182	0.992209	-0.0428684	0.00486719	1.3e-18	TRUE
rs9274390	6	32632659	HLA-DQB1	C	T	0.855414	0.680537	0.030104	0.00342202	1.4e-18	TRUE
rs10775406	17	46197755	SNX11	A	G	0.240307	0.999963	-0.0204601	0.00232996	1.6e-18	TRUE
rs4969179	17	76391454	PGS1	T	G	0.39555	0.998105	0.017794	0.00204013	2.7e-18	TRUE
rs4976033	5	67714246	PIK3R1	A	G	0.597878	0.972517	-0.0179116	0.00205544	2.9e-18	TRUE
rs12185242	17	47407071	ZNF652	A	C	0.545164	0.998166	-0.0173785	0.00200258	4e-18	TRUE
rs41273040	6	31475056	MICB	G	A	0.976386	0.987932	-0.0571663	0.00658749	4e-18	FALSE
rs3103310	3	12473045	PPARG	A	G	0.758216	0.960612	-0.0204555	0.00237074	6.2e-18	TRUE
rs6458869	6	52630269	GSTA2	C	A	0.356088	0.997841	0.017906	0.0020789	7.1e-18	TRUE
rs7134375	12	20473758	PDE3A	C	A	0.56883	1	0.0171837	0.0020086	1.2e-17	TRUE
rs61830291	1	221001142	MARC1	A	C	0.904209	1	-0.0289356	0.00338524	1.3e-17	TRUE
rs7735249	5	53310139	ARL15	C	G	0.887233	0.989793	-0.026895	0.0031656	2e-17	TRUE
rs535241194	7	150296609	GIMAP4	A	G	0.785508	0.965055	-0.020829	0.00246423	2.9e-17	TRUE
rs78376313	8	19917471	SLC18A1	T	C	0.967048	0.934661	-0.048208	0.00573884	4.5e-17	FALSE
rs12610709	19	56102362	FIZ1	G	A	0.828912	0.993945	-0.0222318	0.00265072	5e-17	TRUE
rs79287178	3	172294500	TNFSF10	G	A	0.96885	0.905511	-0.0502069	0.00601514	7e-17	TRUE
rs2519093	9	136141870	SURF6	C	T	0.815451	0.999448	0.0212354	0.00256641	1.3e-16	TRUE
rs2487294	10	113937941	GPAM	G	T	0.27652	0.999139	-0.0183644	0.00222484	1.5e-16	FALSE
rs2773469	10	115798895	ADRB1	A	G	0.266713	0.991817	0.0186292	0.00225831	1.6e-16	TRUE
rs140107293	10	5267191	AKR1C4	A	G	0.845295	0.997182	0.0225703	0.00275791	2.7e-16	FALSE
rs142385484	19	50016759	FCGRT	C	T	0.852114	0.971112	0.0232242	0.00284352	3.2e-16	TRUE
rs8126001	20	62711459	OPRL1	C	T	0.510425	0.993371	0.0163141	0.00200039	3.5e-16	TRUE
rs13101719	4	69446431	UGT2B17	T	A	0.583262	0.706246	-0.0195594	0.00240408	4.1e-16	TRUE
rs7138037	12	107228676	RIC8B	G	C	0.767114	0.999248	-0.0191206	0.00235672	4.9e-16	TRUE
rs563296	10	99772404	CRTAC1	G	A	0.443019	0.996561	-0.0162446	0.00200582	5.6e-16	TRUE
rs9375694	6	130356608	L3MBTL3	G	A	0.302427	0.99757	-0.0174509	0.00216405	7.4e-16	TRUE
rs10176110	2	28610627	FOSL2	T	C	0.872319	1	-0.0238689	0.00296555	8.4e-16	FALSE
rs11231161	11	62378221	EML3	A	G	0.628831	1	-0.0165089	0.0020541	9.2e-16	TRUE
rs2850245	11	111760738	C11orf1	G	T	0.369952	0.998244	0.0165359	0.00205757	9.2e-16	TRUE
rs116878033	17	42031770	PYY	C	T	0.962293	0.970423	-0.0425113	0.00530546	1.1e-15	FALSE
rs729761	6	43804571	VEGFA	T	G	0.28814	0.976935	-0.0177746	0.00221833	1.1e-15	TRUE
rs10243434	7	15905325	MEOX2	T	C	0.413296	0.939912	0.016646	0.0020837	1.4e-15	TRUE
rs55966194	20	45599090	EYA2	C	G	0.718009	0.998726	0.0176844	0.0022164	1.5e-15	TRUE
rs1064939	11	118396331	KMT2A	A	T	0.977605	0.978461	0.0540967	0.00679052	1.6e-15	TRUE
rs1938566	1	98478981	DPYD	C	T	0.165464	0.996933	0.0213189	0.00267538	1.6e-15	TRUE
rs5402	3	170727739	SLC2A2	T	A	0.878353	0.985008	-0.0244407	0.00306668	1.6e-15	TRUE
rs591939	17	40698075	NAGLU	A	G	0.751819	0.997345	-0.0181582	0.00230861	3.7e-15	TRUE
rs7239575	18	21120035	NPC1	T	C	0.509503	0.999763	0.0156502	0.0019948	4.3e-15	TRUE
rs10797119	9	92202495	GADD45G	T	C	0.46338	0.990642	-0.0156972	0.0020082	5.4e-15	TRUE
rs2035816	4	100508556	MTTP	A	G	0.915914	0.998633	0.0280325	0.00358856	5.6e-15	TRUE
rs13107325	4	103188709	SLC39A8	C	T	0.925092	1	-0.0295524	0.00378399	5.7e-15	TRUE
rs7274718	20	56113783	CTCFL	G	A	0.401482	0.999664	-0.0158539	0.00203282	6.2e-15	TRUE
rs3131337	6	28796071	TRIM27	G	C	0.871891	0.999969	0.0229188	0.00297057	1.2e-14	TRUE
rs72904737	1	51351846	FAF1	G	A	0.912586	0.995001	0.0271857	0.00352438	1.2e-14	TRUE
rs9561643	13	95253131	GPR180	A	C	0.685274	0.997811	-0.016521	0.00214864	1.5e-14	TRUE
rs10242866	7	17920613	SNX13	C	T	0.601302	0.997965	-0.0155819	0.0020324	1.8e-14	TRUE
rs2278426	19	11350488	DOCK6	C	T	0.964955	1	0.0413518	0.00540417	2e-14	TRUE
rs2277083	6	133827354	EYA4	A	G	0.441182	1	0.0152894	0.00199965	2.1e-14	TRUE
rs2071887	22	38879010	KDELR3	T	A	0.655196	0.997448	-0.0160194	0.00210043	2.4e-14	FALSE
rs11228377	11	68603346	CPT1A	T	C	0.405978	1	0.0154093	0.00202168	2.5e-14	TRUE
rs12880341	14	64236191	SGPP1	T	C	0.840979	0.99107	-0.0208365	0.00274139	2.9e-14	TRUE
rs3820897	2	3642361	COLEC11	T	C	0.180137	0.980096	-0.0197325	0.00260776	3.8e-14	TRUE
rs138751626	15	57154952	ZNF280D	A	T	0.923597	0.994978	-0.0284208	0.00375663	3.9e-14	TRUE
rs8025505	15	102067841	PCSK6	C	T	0.742967	0.991513	-0.0173098	0.00228958	4e-14	TRUE
rs17326656	2	48962291	STON1-GTF2A1L	G	T	0.761528	0.991513	-0.0176669	0.00233787	4.1e-14	TRUE
rs28577186	16	4488191	DNAJA3	G	A	0.335431	0.99172	0.0160261	0.00212048	4.1e-14	TRUE
rs3822072	4	89741269	FAM13A	G	A	0.548781	1	-0.0150742	0.00199823	4.6e-14	TRUE
rs73221948	8	25464670	CDCA2	G	T	0.709274	0.920498	-0.0170503	0.00227302	6.3e-14	TRUE
rs213494	1	54877103	SSBP3	C	T	0.351655	0.995161	-0.0155476	0.00207952	7.6e-14	TRUE
rs62459095	7	44267538	CAMK2B	C	T	0.93822	0.932294	0.0319702	0.00427649	7.7e-14	TRUE
rs6968865	7	17287269	AHR	A	T	0.372574	1	-0.0152068	0.00203706	8.3e-14	TRUE
rs4239538	19	46878989	PPP5C	G	A	0.691295	0.999245	0.0160763	0.00215398	8.4e-14	TRUE
rs4776793	15	66872114	RP11-321F6.1	C	T	0.645321	0.999863	-0.0155501	0.00208323	8.4e-14	TRUE
rs7749305	6	27446566	ZNF184	T	C	0.87611	1	0.0224275	0.00300758	8.9e-14	TRUE
rs2652806	15	63374127	TPM1	C	T	0.331768	0.984734	0.0158797	0.00213266	9.6e-14	TRUE
rs11078597	17	1618363	WDR81	T	C	0.813388	1	-0.019015	0.00255588	1e-13	TRUE
rs61729990	11	117052532	SIDT2	C	A	0.982112	0.988273	0.0559706	0.00753488	1.1e-13	FALSE
rs12415159	10	113978850	GPAM	A	G	0.854741	0.989964	-0.021016	0.0028367	1.3e-13	TRUE
rs3814883	16	29994922	TAOK2	C	T	0.517497	0.991451	-0.0147973	0.00200014	1.4e-13	TRUE
rs4134963	6	20486798	E2F3	C	T	0.810123	0.988185	0.0188136	0.00254694	1.5e-13	TRUE
rs41785	7	116486020	CAPZA2	C	A	0.582516	0.997925	0.0148568	0.00201852	1.8e-13	FALSE
rs60610697	22	46619870	PPARA	T	G	0.781996	0.973004	-0.0179778	0.0024475	2.1e-13	TRUE
rs140874911	11	48693639	OR4A47	C	T	0.931962	0.997827	-0.0289068	0.00394566	2.4e-13	TRUE
rs114052230	1	230410811	GALNT2	C	T	0.833288	0.935544	0.0200267	0.00275308	3.5e-13	TRUE
rs3731696	2	203431804	BMPR2	A	G	0.878814	1	-0.0218418	0.00303725	6.4e-13	TRUE
rs2288004	16	31054040	STX4	G	C	0.618373	1	0.0146939	0.00204858	7.4e-13	FALSE
rs61885960	11	14819828	PDE3B	T	A	0.945794	0.975989	0.0317776	0.00443768	8e-13	TRUE
rs1316753	5	78531337	DMGDH	G	C	0.605936	0.998444	0.0145496	0.00203334	8.3e-13	TRUE
rs11030107	11	27694835	BDNF	A	G	0.739243	0.999239	-0.0161703	0.00226096	8.6e-13	TRUE
rs58324296	19	4969199	KDM4B	A	C	0.646715	0.99033	0.0149665	0.0020932	8.7e-13	TRUE
rs1365297	1	93858292	DR1	A	G	0.815896	0.998625	0.0183261	0.00256604	9.2e-13	TRUE
rs12600110	16	962154	LMF1	T	C	0.623619	0.998268	0.0146778	0.00205555	9.3e-13	TRUE
rs4675812	2	242395674	FARP2	G	A	0.412115	0.998218	0.0143767	0.0020154	9.8e-13	TRUE
rs490972	11	66079786	CD248	G	A	0.530826	0.992702	-0.0142281	0.00199777	1.1e-12	TRUE
rs37538	5	57610069	PLK2	G	C	0.39845	0.991649	0.0144558	0.00204109	1.4e-12	TRUE
rs79634051	11	14561945	PSMA1	G	C	0.97188	1	0.0425386	0.00600682	1.4e-12	TRUE
rs58953077	2	21510295	TDRD15	C	T	0.603729	0.978162	-0.0145209	0.00205261	1.5e-12	FALSE
rs7260465	19	4139440	CREB3L3	C	T	0.7384	0.982843	0.0160542	0.0022795	1.9e-12	TRUE
rs12440800	15	61960302	VPS13C	A	T	0.744849	0.991317	-0.0161656	0.00229702	2e-12	TRUE
rs2812208	13	50707087	DLEU1	G	C	0.979111	0.997079	0.0488932	0.0069757	2.4e-12	TRUE
rs149778057	13	31007805	HMGB1	A	C	0.671679	0.907104	0.0156114	0.00222987	2.5e-12	TRUE
rs1861435	2	37075013	STRN	T	A	0.575265	0.996138	0.0140772	0.00201049	2.5e-12	TRUE
rs72644085	5	55783832	CTC-236F12.4	T	C	0.853965	0.996585	0.0197312	0.00281742	2.5e-12	FALSE
rs7018436	8	10574848	RP1L1	T	C	0.691123	0.994492	-0.0150311	0.00215002	2.7e-12	FALSE
rs921971	18	57861663	MC4R	T	C	0.734101	0.996831	-0.0157927	0.00226	2.8e-12	TRUE
rs1567353	9	1033773	DMRT2	C	G	0.692355	0.993199	-0.015087	0.0021674	3.4e-12	TRUE
rs6792725	3	24520283	THRB	A	G	0.307593	0.938998	0.0154612	0.00222283	3.5e-12	TRUE
rs35104374	12	6739497	LPAR5	T	C	0.274855	0.98181	0.0156261	0.00224922	3.7e-12	TRUE
rs7704653	5	90255685	GPR98	A	G	0.276971	0.978222	-0.0156078	0.00224983	4e-12	TRUE
rs4761234	12	69732105	LYZ	T	C	0.515633	0.994888	0.0138507	0.0019973	4.1e-12	TRUE
rs12138136	1	149844305	HIST2H4B	T	A	0.914142	0.965797	0.024905	0.0036006	4.6e-12	TRUE
rs7439032	4	86931091	MAPK10	T	C	0.198637	1	0.0172309	0.00249722	5.2e-12	TRUE
rs10797996	1	172353311	DNM3	C	T	0.433192	0.999342	0.0138307	0.00200545	5.3e-12	TRUE
rs4450871	4	4990298	CYTL1	A	G	0.555998	1	0.0137723	0.00200064	5.8e-12	TRUE
rs55767272	10	63702572	ARID5B	A	C	0.934925	0.993016	0.0278189	0.00404328	6e-12	TRUE
rs78025076	4	110569620	CCDC109B	C	T	0.979709	1	-0.0484707	0.00705376	6.3e-12	TRUE
rs935168	2	26914787	KCNK3	G	A	0.345464	0.99498	-0.0142962	0.00209091	8.1e-12	FALSE
rs2237029	4	55535336	KIT	G	A	0.398648	0.987452	0.0139601	0.00204381	8.5e-12	TRUE
rs75679663	17	4667972	TM4SF5	C	A	0.991252	0.974811	0.0738773	0.0108233	8.7e-12	TRUE
rs867939	18	19911690	CTAGE1	G	A	0.423793	0.990704	0.0138475	0.00202871	8.7e-12	TRUE
rs2860183	19	7189375	INSR	T	C	0.377854	0.991986	0.014052	0.00206083	9.2e-12	FALSE
rs34580448	5	82810884	VCAN	T	C	0.958811	0.993207	0.0341161	0.00501841	1.1e-11	TRUE
rs595767	17	46957987	ATP5G1	A	G	0.480931	0.995822	-0.013567	0.00199692	1.1e-11	TRUE
rs80276949	10	52373245	SGMS1	G	A	0.977322	0.996278	-0.0454698	0.00670199	1.2e-11	TRUE
rs581080	9	15305378	TTC39B	G	C	0.180992	1	-0.0175184	0.002589	1.3e-11	TRUE
rs9480889	6	109189021	ARMC2	C	G	0.216863	0.994217	-0.0163419	0.00241443	1.3e-11	TRUE
rs11100083	4	157682598	PDGFC	T	C	0.773785	0.996143	0.0160934	0.00238006	1.4e-11	TRUE
rs41292412	18	56118358	ALPK2	C	T	0.987919	0.962672	-0.0628684	0.0093037	1.4e-11	TRUE
rs77244849	17	74281391	QRICH2	T	C	0.683065	0.989988	0.0145292	0.00215155	1.4e-11	TRUE
rs9970140	1	61684288	NFIA	A	G	0.924729	0.992315	0.0254959	0.00377534	1.4e-11	TRUE
rs6690181	1	228056868	PRSS38	T	C	0.621442	0.966657	0.0140517	0.00208186	1.5e-11	TRUE
rs9832727	3	142649110	PAQR9	C	G	0.660366	1	0.0141563	0.00210413	1.7e-11	TRUE
rs9610329	22	36042986	APOL6	C	T	0.572319	0.960642	-0.0138275	0.00205633	1.8e-11	TRUE
rs954244	2	121309231	LINC01101	C	G	0.745361	1	-0.0152939	0.00227835	1.9e-11	TRUE
rs12472667	2	171629063	ERICH2	C	G	0.630541	0.992168	-0.0138097	0.00206381	2.2e-11	TRUE
rs3829126	10	74714177	PLA2G12B	G	T	0.90655	0.992539	-0.0229634	0.00343155	2.2e-11	TRUE
rs6093446	20	39780932	PLCG1	G	A	0.71222	0.999331	-0.014726	0.00220147	2.2e-11	TRUE
rs1171617	10	61467182	SLC16A9	G	T	0.232409	0.99668	-0.0157619	0.00235959	2.4e-11	TRUE
rs35859536	8	118191475	SLC30A8	C	T	0.687976	0.996256	0.0142849	0.00214273	2.6e-11	TRUE
rs6424109	1	23787021	ASAP3	C	A	0.125772	0.995829	-0.0199173	0.00299947	3.1e-11	TRUE
rs11078696	17	7459299	TNFSF12	G	T	0.196044	0.916753	0.0173762	0.00262069	3.3e-11	TRUE
rs75225803	2	28455336	BRE	C	T	0.911642	0.936972	0.0239222	0.00361053	3.5e-11	FALSE
rs112424890	5	140933792	DIAPH1	C	T	0.822171	0.992883	-0.0172658	0.00260923	3.7e-11	TRUE
rs140288	22	24335977	GSTT2	G	A	0.433291	0.998998	0.0133114	0.00201199	3.7e-11	TRUE
rs11240358	1	205070573	RBBP5	G	A	0.605972	0.999044	-0.013425	0.00203319	4e-11	TRUE
rs10152471	15	101890913	PCSK6	G	A	0.611343	0.994956	0.0134847	0.00205143	4.9e-11	TRUE
rs1351394	12	66351826	HMGA2	T	C	0.488178	1	-0.013086	0.00199166	5e-11	TRUE
rs62118471	19	45691049	MARK4	T	C	0.972596	0.882693	-0.0425822	0.00648175	5e-11	FALSE
rs296360	19	48388658	SULT2A1	T	C	0.834709	0.992408	0.017613	0.0026848	5.4e-11	TRUE
rs4709746	6	164133001	QKI	C	T	0.865986	0.986391	0.0192174	0.00293775	6.1e-11	TRUE
rs6068280	20	51235613	TSHZ2	A	G	0.325178	0.992237	-0.0139527	0.00213363	6.2e-11	TRUE
rs79311290	16	85150163	FAM92B	A	G	0.89192	0.898972	-0.0220913	0.00338807	7e-11	TRUE
rs113439801	12	62838230	MON2	C	T	0.830021	0.98693	0.017375	0.0026663	7.2e-11	TRUE
rs77631110	2	119752450	MARCO	A	C	0.984513	0.988645	-0.0526404	0.00808014	7.3e-11	TRUE
rs9943778	12	22765864	ETNK1	A	G	0.75907	0.972485	0.0153455	0.00236001	7.9e-11	TRUE
rs151235402	20	569164	TCF15	C	T	0.984174	0.956324	-0.0529665	0.00816606	8.8e-11	TRUE
rs35763453	12	46215895	ARID2	T	C	0.941353	0.945875	-0.0282519	0.00435911	9.1e-11	TRUE
rs6517522	21	40553845	PSMG1	T	C	0.501864	0.99862	0.0129131	0.00199597	9.8e-11	TRUE
rs13066793	3	87037543	VGLL3	A	G	0.909903	1	0.0224735	0.00347897	1e-10	TRUE
rs36043408	1	203511492	OPTC	G	A	0.497847	0.997049	0.0128509	0.00198913	1e-10	TRUE
rs11722924	4	77396854	SHROOM3	G	C	0.464692	0.997936	-0.0128738	0.00199447	1.1e-10	TRUE
rs75398587	10	103946480	NOLC1	C	G	0.931224	0.993834	0.025434	0.00394144	1.1e-10	TRUE
rs147011441	8	19843748	LPL	G	A	0.975002	0.920655	-0.0424968	0.0066002	1.2e-10	FALSE
rs2131919	9	95283887	CENPP	A	G	0.835733	0.999136	-0.0172675	0.00268871	1.3e-10	TRUE
rs1126673	4	100045616	ADH4	C	T	0.302608	1	-0.013906	0.00216725	1.4e-10	TRUE
rs12926107	16	88004092	BANP	A	G	0.545097	0.996979	-0.0128688	0.00200495	1.4e-10	TRUE
rs2382825	2	219184275	PNKD	C	T	0.377051	0.995012	0.0131222	0.00205285	1.6e-10	TRUE
rs62565259	9	102162570	SEC61B	C	T	0.829031	0.984333	0.0170569	0.00266606	1.6e-10	TRUE
rs9890200	17	48624523	SPATA20	A	C	0.628554	0.997887	0.0132032	0.00206313	1.6e-10	TRUE
rs12591786	15	60902512	RORA	C	T	0.841082	0.970687	0.0176878	0.00276783	1.7e-10	TRUE
rs35764600	12	11791628	ETV6	G	C	0.600787	0.975248	-0.0131347	0.00205776	1.7e-10	TRUE
rs8066985	17	68453345	KCNJ2	A	G	0.483091	0.997217	0.0127223	0.00199299	1.7e-10	TRUE
rs58839393	2	43490619	THADA	A	T	0.83734	0.983426	-0.0172709	0.00270807	1.8e-10	TRUE
rs6708784	2	111927379	BCL2L11	A	G	0.5055	0.99683	0.0126615	0.00198792	1.9e-10	TRUE
rs10842703	12	26456188	SSPN	A	T	0.756165	0.999906	-0.0147247	0.00231597	2e-10	TRUE
rs200841050	16	2450570	CCNF	C	T	0.32555	0.990886	0.0135897	0.00213666	2e-10	TRUE
rs9812100	3	4763301	ITPR1	G	A	0.520058	0.996713	0.0126367	0.00199216	2.3e-10	TRUE
rs10899490	11	78105879	GAB2	C	T	0.838633	0.997421	0.0170895	0.00269829	2.4e-10	TRUE
rs6798755	3	12139092	TIMP4	C	T	0.934471	0.996877	0.0254837	0.00402579	2.4e-10	TRUE
rs573377651	19	11291782	KANK2	A	C	0.916212	0.989469	-0.0228106	0.00360437	2.5e-10	TRUE
rs6465120	7	76036364	SRCRB4D	A	G	0.506038	0.999093	0.0125691	0.00198836	2.6e-10	TRUE
rs1292065	17	57906288	VMP1	C	G	0.290753	0.999934	0.0137989	0.0021906	3e-10	TRUE
rs149142833	20	32188142	CBFA2T2	C	T	0.843641	0.980914	-0.0174178	0.00277001	3.2e-10	TRUE
rs55737395	19	33751349	SLC7A10	G	A	0.664891	0.988025	0.0133153	0.00211853	3.3e-10	TRUE
rs11187027	10	94259180	IDE	G	A	0.788878	0.996541	-0.0153349	0.00244181	3.4e-10	FALSE
rs11903847	2	25592918	DTNB	T	C	0.336582	0.966811	0.0134102	0.00213632	3.4e-10	TRUE
rs77756595	11	45875161	CRY2	A	G	0.964535	1	0.0337082	0.00536694	3.4e-10	TRUE
rs146706984	11	49845321	OR4C13	G	T	0.921551	0.988721	-0.0233017	0.00371297	3.5e-10	TRUE
rs61993685	14	100765823	SLC25A29	T	C	0.923588	1	0.0234892	0.00374669	3.6e-10	TRUE
rs57074291	2	227229344	IRS1	C	G	0.739362	0.997486	0.0141049	0.00225944	4.3e-10	FALSE
rs62397245	5	176750688	LMAN2	C	G	0.77764	0.989163	-0.0149698	0.00240062	4.5e-10	TRUE
rs7191623	16	72212044	PMFBP1	G	A	0.790175	0.994764	0.0152677	0.00244996	4.6e-10	TRUE
rs34245505	15	40397191	BMF	C	G	0.804729	0.977303	-0.015807	0.00253788	4.7e-10	TRUE
rs383091	8	17884606	PCM1	T	C	0.372191	0.998721	-0.0127202	0.00204964	5.4e-10	FALSE
rs9600143	13	74188014	KLF12	A	T	0.457046	0.971686	0.0125791	0.00202998	5.8e-10	TRUE
rs193735	5	130672958	CDC42SE2	G	A	0.963334	0.992075	-0.0327254	0.00530863	7.1e-10	TRUE
rs806973	6	26148326	HIST1H1E	A	G	0.611714	1	0.0125629	0.00203814	7.1e-10	TRUE
rs10792091	11	57119156	P2RX3	T	C	0.860344	0.995207	-0.0176378	0.00286728	7.7e-10	TRUE
rs71473777	10	77217080	ZNF503	A	G	0.880424	0.991403	-0.0189191	0.00308058	8.2e-10	TRUE
rs852388	7	5574239	ACTB	G	C	0.788722	0.979685	-0.0150872	0.00246036	8.7e-10	TRUE
rs8102873	19	57488423	ZIM2	C	T	0.415088	1	-0.0123707	0.00201834	8.8e-10	TRUE
rs79983121	3	127306462	TPRA1	C	T	0.799536	0.996894	-0.0152723	0.00249311	9e-10	TRUE
rs9376511	6	140611419	CITED2	A	G	0.796707	0.999442	0.0151255	0.0024695	9.1e-10	TRUE
rs9788220	12	109699616	ACACB	T	C	0.185283	0.998222	-0.0156602	0.00256181	9.8e-10	TRUE
rs111914893	7	74002323	GTF2IRD1	C	T	0.947473	0.949154	-0.0278828	0.00457412	1.1e-09	TRUE
rs12530679	7	106632113	PRKAR2B	A	G	0.51534	0.968405	0.0123041	0.00202043	1.1e-09	TRUE
rs245051	5	149345975	SLC26A2	A	G	0.586301	0.996872	0.0123068	0.00201963	1.1e-09	TRUE
rs62427982	6	107437166	BEND3	C	T	0.677829	0.99067	0.0130026	0.00213577	1.1e-09	TRUE
rs7631606	3	187628006	BCL6	T	G	0.73409	0.98044	0.0138827	0.00227529	1.1e-09	TRUE
rs4802113	19	41740895	AXL	T	C	0.543187	0.99174	0.0121788	0.00200429	1.2e-09	TRUE
rs4909945	11	10673739	MRVI1	T	C	0.310171	1	-0.0130351	0.00214585	1.2e-09	TRUE
rs6506033	18	289209	THOC1	C	T	0.927479	0.998548	0.0233834	0.00384581	1.2e-09	TRUE
rs1149470	8	64608119	YTHDF3	T	A	0.239157	0.990263	0.0141404	0.00233144	1.3e-09	TRUE
rs112403212	12	125303254	SCARB1	C	T	0.858555	0.980931	-0.017437	0.00287803	1.4e-09	FALSE
rs12422600	12	54429385	HOXC4	G	A	0.633393	0.991057	0.0125509	0.00207465	1.5e-09	TRUE
rs12454712	18	60845884	BCL2	T	C	0.623201	1	0.0124259	0.00205755	1.5e-09	TRUE
rs13101828	4	965720	DGKQ	A	G	0.546375	0.9937	0.0121094	0.0020031	1.5e-09	TRUE
rs704	17	26694861	TMEM199	G	A	0.52427	1	0.0120525	0.00199304	1.5e-09	TRUE
rs139386986	12	34821442	ALG10	C	T	0.907872	0.932716	0.0215163	0.00356714	1.6e-09	TRUE
rs79357714	11	116902639	SIK3	A	G	0.954276	0.990414	0.0288102	0.00477304	1.6e-09	FALSE
rs1347188	4	124743259	SPRY1	A	G	0.754204	0.992777	-0.0139717	0.00231796	1.7e-09	TRUE
rs138191773	6	72522321	RIMS1	G	A	0.982978	0.93781	0.047771	0.0079329	1.7e-09	TRUE
rs3826043	15	73618238	HCN4	C	T	0.570541	0.984119	0.0122106	0.00202849	1.7e-09	TRUE
rs78588343	6	7249460	RREB1	G	A	0.823786	0.997106	0.0157113	0.0026082	1.7e-09	TRUE
rs933574	16	11792700	TXNDC11	A	C	0.521101	0.996848	-0.012025	0.00199664	1.7e-09	TRUE
rs12504746	4	39646631	SMIM14	C	T	0.807144	0.997126	0.0151583	0.00252596	2e-09	TRUE
rs1561928	8	129568061	TMEM75	A	G	0.117334	0.97781	-0.0186122	0.0031047	2e-09	TRUE
rs2517887	6	29807393	HLA-G	G	C	0.793716	1	-0.0146864	0.00245299	2.1e-09	TRUE
rs4662414	2	145818432	ZEB2	A	G	0.55339	0.997957	0.0119481	0.0019954	2.1e-09	TRUE
rs56902258	14	23733114	C14orf164	T	A	0.803803	0.990749	0.0150826	0.0025174	2.1e-09	TRUE
rs6700266	1	178508930	TEX35	G	A	0.657534	0.997522	0.0125681	0.00209699	2.1e-09	TRUE
rs11664106	18	2846812	EMILIN2	A	T	0.625896	0.951777	0.0126383	0.00211186	2.2e-09	TRUE
rs2455821	3	15681940	BTD	C	A	0.72945	0.993717	-0.0134157	0.00224388	2.2e-09	TRUE
rs3808477	8	116670347	TRPS1	C	T	0.720705	0.997505	0.0132057	0.00220736	2.2e-09	TRUE
rs9944241	15	51898058	DMXL2	T	C	0.515816	0.924821	0.0124164	0.00207629	2.2e-09	TRUE
rs73025562	6	160562481	SLC22A1	G	A	0.754124	0.992066	-0.0138418	0.00231709	2.3e-09	FALSE
rs11746801	5	55990342	AC022431.2	G	A	0.362931	0.986678	0.0124228	0.00208307	2.5e-09	FALSE
rs144984216	19	20479901	ZNF486	C	T	0.975019	1	0.0382464	0.0064127	2.5e-09	TRUE
rs2240533	14	71541026	PCNX	T	C	0.690101	0.9961	0.0128299	0.00215619	2.7e-09	TRUE
rs775633	12	67645247	CAND1	T	A	0.345523	0.990154	0.0125091	0.00210498	2.8e-09	TRUE
rs72691637	8	144306970	GPIHBP1	G	A	0.812946	0.972908	0.0152592	0.00257034	2.9e-09	TRUE
rs1835346	6	161162290	PLG	A	G	0.976127	0.983193	0.0388839	0.00655843	3.1e-09	FALSE
rs200293726	16	79754440	MAF	A	T	0.693925	0.989689	-0.0128609	0.00217038	3.1e-09	TRUE
rs139453187	7	72155834	POM121	T	C	0.93064	0.997617	-0.0231995	0.00392076	3.3e-09	FALSE
rs36061954	8	38329650	FGFR1	C	T	0.601369	0.997636	-0.0119277	0.00202197	3.7e-09	TRUE
rs3784310	15	72103427	MYO9A	T	C	0.717902	0.988551	0.0131018	0.00223059	4.3e-09	TRUE
rs1340819	13	29145323	FLT1	A	C	0.654986	0.998017	0.0123182	0.00209844	4.4e-09	TRUE
rs4714001	6	36638175	CDKN1A	G	A	0.362947	0.998737	-0.0121275	0.00206656	4.4e-09	TRUE
rs4128205	2	165467068	GRB14	A	C	0.490831	0.98757	-0.0116817	0.00199831	5e-09	FALSE
rs9496567	6	100602753	MCHR2	G	A	0.756517	0.994523	0.0135535	0.00232147	5.3e-09	TRUE
rs7244	5	153800513	GALNT10	G	A	0.825835	0.999736	-0.0152854	0.00262275	5.6e-09	TRUE
rs4382584	9	139386138	NOTCH1	G	A	0.725664	0.991781	-0.0130445	0.00223936	5.7e-09	TRUE
rs7424120	2	59313974	FANCL	C	T	0.398276	0.993913	0.0118514	0.00203429	5.7e-09	TRUE
rs10811662	9	22134253	RP11-145E5.5	G	A	0.826788	0.998721	0.0153267	0.00263376	5.9e-09	TRUE
rs7400002	13	114524944	GAS6	A	G	0.769388	0.995306	-0.0137859	0.00237083	6.1e-09	TRUE
rs9831084	3	37025661	EPM2AIP1	T	C	0.538079	0.996084	0.0116305	0.00200011	6.1e-09	TRUE
rs7855395	9	13676484	MPDZ	A	G	0.428912	0.997575	0.0116745	0.00201143	6.5e-09	TRUE
rs10962680	9	16905824	BNC2	C	T	0.260952	0.910971	0.013779	0.00237617	6.7e-09	TRUE
rs7596814	2	230128204	PID1	G	T	0.706794	0.995744	0.0126299	0.00218377	7.3e-09	TRUE
rs9584870	13	99245866	STK24	T	C	0.633824	0.965603	0.0121656	0.0021075	7.8e-09	TRUE
rs74897213	11	54986793	TRIM48	G	A	0.948197	0.941559	-0.0265429	0.00460797	8.4e-09	TRUE
rs10180284	2	50716016	NRXN1	C	T	0.516831	0.994063	0.01146	0.00199148	8.7e-09	TRUE
rs7714361	5	112490629	MCC	A	C	0.76633	0.983019	-0.0136348	0.00237041	8.8e-09	TRUE
rs2499797	6	96848669	UFL1	G	A	0.164775	1	0.0153808	0.00267881	9.4e-09	TRUE
rs325485	5	103995368	NUDT12	A	G	0.397111	0.987078	0.0117345	0.00204406	9.4e-09	TRUE
rs55837381	20	38556466	MAFB	G	A	0.745631	0.990789	0.0131954	0.00230028	9.7e-09	FALSE
rs113266765	8	37402248	ZNF703	C	T	0.970205	0.990142	0.0334973	0.00584761	1e-08	TRUE
rs1133400	10	134459388	INPP5A	A	G	0.780077	1	-0.0137577	0.0024019	1e-08	TRUE
rs1281978	6	153473232	RGS17	C	T	0.469017	0.998167	0.0114197	0.00199369	1e-08	TRUE
rs1728407	16	86422112	FOXF1	A	G	0.550403	0.995487	-0.0115007	0.00200716	1e-08	TRUE
rs320369	1	118143517	FAM46C	A	G	0.316706	0.987471	0.0122743	0.00214955	1.1e-08	TRUE
rs4564007	9	134854280	MED27	T	C	0.320515	0.998163	0.0122135	0.0021354	1.1e-08	TRUE
rs12669911	7	32262377	PDE1C	A	C	0.385968	0.987256	0.0117366	0.00205772	1.2e-08	TRUE
rs2342371	3	196187608	RNF168	G	A	0.270541	0.993162	0.0128107	0.00224537	1.2e-08	TRUE
rs4559942	17	73309269	GRB2	G	A	0.228452	0.992417	-0.0135489	0.00237638	1.2e-08	TRUE
rs75268115	11	18301915	HPS5	A	G	0.915301	0.986494	0.0204249	0.00358619	1.2e-08	TRUE
rs2194411	3	185548663	IGF2BP2	G	A	0.871692	0.976316	0.0171285	0.00301303	1.3e-08	TRUE
rs55646464	5	173324971	CPEB4	G	T	0.699914	0.996272	-0.012364	0.00217402	1.3e-08	TRUE
rs71538127	7	1010801	COX19	C	G	0.877948	0.997886	-0.017306	0.00304261	1.3e-08	TRUE
rs77824033	9	112241136	PTPN3	T	C	0.962981	0.982484	0.0302102	0.00531796	1.3e-08	TRUE
rs78297458	11	50611510	OR4C12	T	C	0.977551	0.973236	0.0385404	0.00678474	1.3e-08	TRUE
rs117291242	11	380315	B4GALNT4	C	T	0.963465	1	-0.0300381	0.00529174	1.4e-08	TRUE
rs80078546	11	46195220	PHF21A	C	G	0.945855	0.998084	0.0249409	0.00439404	1.4e-08	TRUE
rs10172544	2	85788270	GGCX	C	A	0.591294	0.999915	0.0114209	0.00201913	1.5e-08	TRUE
rs76172517	2	169514699	CERS6	T	C	0.886837	0.981515	0.0178634	0.003157	1.5e-08	TRUE
rs7681288	4	15096523	CPEB2	G	A	0.335676	0.9957	-0.0119313	0.0021108	1.6e-08	TRUE
rs880315	1	10796866	CASZ1	T	C	0.65979	0.984047	0.0119226	0.00210879	1.6e-08	TRUE
rs498475	7	28256240	JAZF1	G	A	0.367612	0.990031	0.0116865	0.00207046	1.7e-08	TRUE
rs499293	11	30504660	MPPED2	G	A	0.34193	0.99996	0.0118005	0.00209276	1.7e-08	TRUE
rs10863828	1	210592392	HHAT	T	G	0.756677	0.99531	0.0130444	0.00231657	1.8e-08	TRUE
rs184694823	1	150642998	GOLPH3L	A	G	0.922204	0.983644	-0.0210566	0.00373995	1.8e-08	TRUE
rs2017500	15	99196112	IGF1R	G	A	0.487045	0.991841	-0.0112766	0.00200449	1.8e-08	TRUE
rs2705616	4	87862396	AFF1	C	G	0.468907	0.994973	-0.0112493	0.00199652	1.8e-08	FALSE
rs3758413	10	17268839	VIM	T	C	0.582276	0.993544	-0.0113883	0.0020213	1.8e-08	TRUE
rs7136223	12	29437861	FAR2	A	G	0.723432	0.993524	0.0125628	0.00223189	1.8e-08	TRUE
rs28624578	15	31637666	KLF13	T	C	0.829394	0.990704	-0.0149261	0.00265587	1.9e-08	TRUE
rs394872	21	46582100	ADARB1	C	T	0.463762	0.995315	-0.0112774	0.00200643	1.9e-08	TRUE
rs7199293	16	81614892	CMIP	G	A	0.471994	0.987434	-0.0112655	0.00200799	2e-08	TRUE
rs878409	10	122999550	FGFR2	G	A	0.455371	0.994239	0.0112307	0.00200318	2.1e-08	TRUE
rs112162280	17	43194413	PLCD3	C	T	0.706581	0.988722	0.0123106	0.00220157	2.2e-08	TRUE
rs2187114	18	70517838	NETO1	G	A	0.898978	1	0.0185147	0.00330959	2.2e-08	TRUE
rs7077812	10	81096071	PPIF	T	C	0.80509	0.998799	-0.0140479	0.00251062	2.2e-08	TRUE
rs293561	20	31091206	C20orf112	T	G	0.637262	0.984817	-0.0116655	0.00208871	2.3e-08	TRUE
rs34893217	8	16279180	MSR1	G	T	0.893654	0.988616	0.0180277	0.00322662	2.3e-08	TRUE
rs76957426	5	144501147	PRELID2	C	T	0.70358	0.99488	-0.0122169	0.00218605	2.3e-08	TRUE
rs11657201	17	599924	VPS53	A	G	0.756822	0.996592	-0.01297	0.00232415	2.4e-08	TRUE
rs1556124	13	110991189	COL4A2	G	A	0.225549	1	-0.0133027	0.00238416	2.4e-08	TRUE
rs4947121	6	111834954	REV3L	T	C	0.226294	0.996703	-0.0132564	0.00237683	2.4e-08	TRUE
rs11980456	7	29319249	CHN2	G	A	0.708535	0.973707	-0.0123304	0.00221631	2.6e-08	TRUE
rs2420477	10	120242187	PRLHR	T	C	0.470583	0.980235	0.0112016	0.00201294	2.6e-08	TRUE
rs1152847	3	188421362	LPP	G	A	0.646524	0.994082	0.0116004	0.00208526	2.7e-08	TRUE
rs4858894	3	47484953	SCAP	C	G	0.3754	0.971786	-0.0115689	0.00208195	2.7e-08	TRUE
rs9553567	13	25820101	MTMR6	T	C	0.160184	0.999582	-0.0151049	0.00271943	2.8e-08	TRUE
rs2416759	9	123358262	MEGF9	G	A	0.302761	0.990924	-0.0120803	0.0021778	2.9e-08	TRUE
rs62473520	7	130583442	KLF14	T	C	0.922001	0.94746	0.0211243	0.00380798	2.9e-08	FALSE
rs6572807	14	52480621	NID2	A	G	0.732936	0.999242	-0.0125047	0.00225303	2.9e-08	TRUE
rs134551	22	28807625	TTC28	C	T	0.664562	0.997607	0.0117186	0.00211484	3e-08	TRUE
rs3017106	11	62200846	AHNAK	C	T	0.309863	0.970119	-0.0120618	0.00217717	3e-08	FALSE
rs144738419	11	48302676	OR4X1	A	T	0.986958	0.959267	0.0494425	0.00892805	3.1e-08	TRUE
rs6000553	22	37469192	TMPRSS6	A	G	0.46719	0.992396	-0.0111066	0.00200591	3.1e-08	TRUE
rs6722159	2	161340112	RBMS1	T	A	0.51	0.999673	0.0109794	0.00198245	3.1e-08	TRUE
rs61780049	1	39363294	RHBDL2	A	G	0.851141	0.99572	-0.0154776	0.00279782	3.2e-08	FALSE
rs6913325	6	106378009	PRDM1	G	T	0.547681	0.996803	0.0110602	0.00200058	3.2e-08	TRUE
rs2131311	1	40435999	MFSD2A	A	G	0.285366	0.968533	0.0123261	0.00223157	3.3e-08	FALSE
rs2774430	13	112245313	RP11-65D24.2	A	G	0.439394	0.977174	-0.0112023	0.00203202	3.5e-08	TRUE
rs7186635	16	69378445	RP11-343C2.9	A	G	0.67566	0.998952	-0.0117528	0.00213063	3.5e-08	TRUE
rs6924805	6	18747705	RNF144B	G	T	0.412362	0.994578	0.0111417	0.00202355	3.7e-08	TRUE
rs2070341	14	24545375	CPNE6	C	T	0.396907	1	-0.0112103	0.00203779	3.8e-08	TRUE
rs61975915	14	58665283	C14orf37	C	T	0.70224	0.978839	0.0121152	0.00220221	3.8e-08	TRUE
rs72917533	2	175238924	CIR1	T	C	0.814433	0.991523	0.0140903	0.00256163	3.8e-08	TRUE
rs62064941	16	58834402	GOT2	A	C	0.962386	0.997625	0.0287494	0.00524411	4.2e-08	TRUE
rs62130120	2	25928446	ASXL2	G	A	0.541489	0.989906	0.0109729	0.00200079	4.2e-08	TRUE
rs7826246	8	126409614	NSMCE2	A	G	0.900338	0.820842	-0.0199647	0.00364167	4.2e-08	FALSE
rs143076454	16	921179	LMF1	G	A	0.981353	1	-0.0403694	0.00736683	4.3e-08	TRUE
rs2110690	2	202185132	ALS2CR12	A	G	0.494965	0.995952	-0.0108794	0.00198595	4.3e-08	TRUE
rs4002684	12	37896288	ALG10B	A	T	0.595745	0.9848	0.0111972	0.00204345	4.3e-08	TRUE
rs2054067	8	126694377	TRIB1	A	T	0.62964	0.980536	0.0113173	0.00206889	4.5e-08	FALSE
rs973709	10	56639940	PCDH15	G	A	0.443367	0.996238	0.0109774	0.00200706	4.5e-08	TRUE
rs56321085	7	150542048	AOC1	G	A	0.91563	0.988737	-0.0196204	0.00359438	4.8e-08	TRUE
rs6805924	3	69879670	MITF	G	T	0.569451	0.999448	-0.0109683	0.00200928	4.8e-08	TRUE
rs7694869	4	26331471	RBPJ	A	G	0.376163	0.994825	0.0112396	0.00206079	4.9e-08	TRUE
