# Supplementary material for: Evaluating the relationship between circulating lipoprotein lipids and apolipoproteins with risk of coronary heart disease: A multivariable Mendelian randomisation analysis
Source: PLoS Med. 2020 Mar 23;17(3):e1003062. doi: 10.1371/journal.pmed.1003062 (PMC7089422; doi:10.1371/journal.pmed.1003062)
Supplement: S4 Table — Beta, regression coefficient; BP, base position; CHR, chromosome; EAF, effect allele frequency; Gene, nearest gene; GWAS, genome-wide association study; INFO, imputation score; Novel signal?, association with P < 5 × 10−8 not previously detected by the Global Lipids Genetics Consortium [40] based on <1 mb and r2 < 0.001; P, P-value; SE, standard error of regression coefficient; SNP, single nucleotide polymorphism. (XLSX) [file pmed.1003062.s007.xlsx]

## Sheet: S4 Table
S4 Table: Genome-wide association study results for apolipoprotein B
SNP - single nucleotide polymorphism identifier, CHR - chromosome, BP - base position, Gene - nearest gene, EAF - effect allele frequency, INFO - imputation score, Beta - regression coefficient, SE - standard error of regression coefficient, P - p-value, Novel signal? - Association with P < 5e-08 not previously detected by the Kettunen et al (2016) based on <1mb & r2 < 0.001
SNP	CHR	BP	Gene	Effect allele	Other allele	EAF	INFO	Beta	SE	P	Novel signal?
rs531660643	19	45251806	BCL3	G	T	0.977165	0.938932	0.457107	0.0070891	1.8E-905	FALSE
rs143020224	19	11187324	SMARCA4	C	G	0.881431	0.997347	0.16537	0.00318069	1.6E-589	FALSE
rs113330691	19	45295886	CBLC	G	A	0.965108	0.995257	0.282453	0.00560774	2.0E-553	FALSE
rs62119267	19	45134682	IGSF23	A	C	0.977685	0.962344	0.334491	0.00708499	1.7E-486	FALSE
rs11591147	1	55505647	PCSK9	G	T	0.982548	1	0.345975	0.00790611	2.7E-418	FALSE
rs62122481	2	21216815	APOB	C	A	0.623091	0.987493	-0.0839859	0.00214632	6.6E-335	FALSE
rs6657811	1	109807283	CELSR2	A	T	0.870063	0.995666	0.127747	0.00308767	3.8E-374	FALSE
rs28601761	8	126500031	TRIB1	C	G	0.581156	0.976659	0.0724469	0.00212997	1.4e-253	FALSE
rs12691088	19	45418486	APOC1	G	A	0.979089	0.866168	-0.246284	0.00770073	1.9e-224	FALSE
rs12916	5	74656539	HMGCR	T	C	0.599513	1	-0.0549232	0.00212146	8.8e-148	FALSE
rs964184	11	116648917	ZNF259	G	C	0.133227	1	0.0764264	0.00305877	8.7e-138	FALSE
rs1260326	2	27730940	GCKR	T	C	0.395476	1	0.0495629	0.00211607	2.5e-121	FALSE
rs8107974	19	19388500	SUGP1	A	T	0.924245	0.998182	0.0909955	0.00388567	2.8e-121	FALSE
rs60403635	2	21272778	APOB	T	C	0.956951	0.992	0.114956	0.00511664	8.7e-112	FALSE
rs118039278	6	160985526	LPA	G	A	0.921295	0.991329	-0.086807	0.00387313	3e-111	TRUE
rs4299376	2	44072576	ABCG8	G	T	0.32319	0.998057	0.0481043	0.00221466	1.3e-104	FALSE
rs3764261	16	56993324	CETP	C	A	0.675737	1	0.0479089	0.00222248	4.6e-103	TRUE
rs2738447	19	11227480	LDLR	A	C	0.407297	0.99867	-0.0436053	0.00209173	1.6e-96	FALSE
rs375972689	19	45360488	PVRL2	T	G	0.989318	0.979945	-0.208537	0.0100809	4.6e-95	FALSE
rs174564	11	61588305	FADS2	A	G	0.65149	0.998949	0.0451401	0.00218355	6.1e-95	TRUE
rs148601586	19	45346666	PVRL2	C	G	0.986691	0.951121	-0.183606	0.0091828	6.1e-89	FALSE
rs472495	1	55521313	PCSK9	G	T	0.350983	0.997836	-0.0408252	0.00217313	9.8e-79	FALSE
rs34042070	16	72101525	TXNL4B	C	G	0.812093	0.989468	-0.0495027	0.00267267	1.4e-76	TRUE
rs76186504	1	109840169	MYBPHL	C	T	0.974978	1	0.116409	0.006626	4.3e-69	FALSE
rs73045960	19	46295223	DMWD	A	G	0.984152	1	0.143974	0.00821705	9.8e-69	FALSE
rs556107	1	234853059	IRF2BP2	C	T	0.476763	0.994896	-0.0359348	0.00208073	7.9e-67	TRUE
rs77542162	17	67081278	ABCA6	A	G	0.977518	1	-0.115477	0.00702321	9.5e-61	TRUE
rs6073958	20	44551855	PLTP	T	C	0.801356	0.998749	-0.0424491	0.00260732	1.4e-59	TRUE
rs1883711	20	39179822	MAFB	G	C	0.968588	0.961651	-0.0942507	0.00607536	2.8e-54	FALSE
rs12208357	6	160543148	SLC22A1	C	T	0.92992	0.991132	-0.0632075	0.00408451	5.1e-54	TRUE
rs115478735	9	136149711	SURF6	A	T	0.815952	0.999022	-0.0412279	0.00268278	2.7e-53	FALSE
rs112771035	11	126225876	ST3GAL4	C	G	0.928124	0.997671	-0.0596688	0.00402764	1.2e-49	TRUE
rs516316	19	49206145	FUT2	G	C	0.492019	0.999926	-0.0301882	0.00204939	4.1e-49	TRUE
rs6874202	5	156391628	TIMD4	T	C	0.365773	0.999839	-0.0312735	0.00215687	1.2e-47	TRUE
rs6689611	1	109831268	MYBPHL	G	A	0.987626	0.972353	0.132132	0.00950879	6.7e-44	FALSE
rs36043200	17	45629406	NPEPPS	G	A	0.483311	0.994085	0.028795	0.00208613	2.4e-43	TRUE
rs79220007	6	26098474	HFE	T	C	0.923907	0.997658	0.0539299	0.00391067	2.9e-43	TRUE
rs2618566	20	17844684	SNX5	G	T	0.340098	1	0.0302601	0.00219453	3e-43	TRUE
rs12239737	1	63086001	DOCK7	T	A	0.664725	0.969396	0.0307165	0.00222812	3.1e-43	TRUE
rs4470903	7	21604916	DNAH11	C	G	0.785006	0.997787	-0.0345683	0.00253473	2.4e-42	FALSE
rs61775180	1	25793663	TMEM57	C	T	0.579884	0.992146	0.0286213	0.00210296	3.5e-42	TRUE
rs9297994	8	59392324	CYP7A1	G	A	0.335462	0.99722	0.0291068	0.0022023	7e-40	TRUE
rs13702	8	19824492	LPL	T	C	0.71209	1	0.0298366	0.00229604	1.3e-38	FALSE
rs72848251	6	32601288	HLA-DQA1	G	A	0.804518	0.94734	-0.0349134	0.00268648	1.3e-38	TRUE
rs114165349	1	27021913	ARID1A	G	C	0.976853	0.985643	-0.0900792	0.00693404	1.4e-38	TRUE
rs138692741	19	45467132	CLPTM1	C	T	0.96422	0.940958	-0.0715279	0.00569026	3.1e-36	FALSE
rs6709904	2	44080324	ABCG8	A	G	0.887429	0.996762	0.0402501	0.00328142	1.4e-34	FALSE
rs55714927	17	7080316	ASGR1	C	T	0.809665	1	0.0320541	0.00264866	1e-33	TRUE
rs116734477	5	52095024	ITGA1	C	T	0.959187	0.996821	0.0634849	0.00526999	2e-33	TRUE
rs11206517	1	55526428	PCSK9	T	G	0.96683	0.997205	-0.0685214	0.00578319	2.2e-32	FALSE
rs2073547	7	44582331	NPC1L1	A	G	0.816044	1	-0.0312222	0.00266596	1.1e-31	TRUE
rs17050272	2	121306440	LINC01101	G	A	0.590744	1	0.0243835	0.00210603	5.3e-31	TRUE
rs2068888	10	94839642	CYP26A1	G	A	0.549197	1	0.0241457	0.00208884	6.6e-31	TRUE
rs117733303	6	160922870	LPA	A	G	0.98158	1	-0.0864237	0.00771593	4e-29	TRUE
rs188247550	19	19396616	SUGP1	C	T	0.986903	0.915002	0.104507	0.00944792	1.9e-28	TRUE
rs10127775	1	230295789	GALNT2	A	T	0.393813	1	0.0232658	0.00212325	6.1e-28	TRUE
rs2238162	13	32959199	BRCA2	C	T	0.477006	0.999397	0.0225635	0.00208325	2.5e-27	TRUE
rs35081008	19	58662235	ZNF329	C	T	0.851863	0.990946	0.0311931	0.00290318	6.3e-27	TRUE
rs1801689	17	64210580	APOH	A	C	0.969472	1	-0.0647127	0.00604383	9.4e-27	TRUE
rs13108218	4	3443931	HGFAC	A	G	0.38515	0.983396	0.0228809	0.00215405	2.3e-26	TRUE
rs597808	12	111973358	ATXN2	A	G	0.484096	0.993677	-0.021719	0.00208603	2.2e-25	TRUE
rs11601507	11	5701074	TRIM5	C	A	0.930562	1	-0.0415074	0.00403874	8.9e-25	TRUE
rs6093446	20	39780932	PLCG1	G	A	0.712207	0.999331	-0.0231647	0.00229753	6.6e-24	FALSE
rs7746081	6	16126934	MYLIP	G	A	0.695862	0.996725	0.0227371	0.00226011	8.3e-24	TRUE
rs11621792	14	24871926	NYNRIN	C	T	0.547088	0.985433	-0.0210426	0.00210488	1.6e-23	TRUE
rs150474434	2	118845121	INSIG2	G	A	0.898599	0.98421	0.0342764	0.00345415	3.3e-23	TRUE
rs6602909	13	114551993	GAS6	T	C	0.672435	0.995889	-0.0215663	0.0022218	2.8e-22	TRUE
rs72888603	2	169828853	ABCB11	A	T	0.565528	0.826498	0.0222423	0.00230049	4.1e-22	TRUE
rs1169292	12	121426478	HNF1A	C	T	0.689482	0.995325	-0.0217273	0.00225227	5.1e-22	TRUE
rs4935356	6	32412388	HLA-DRA	T	A	0.756088	0.881775	-0.0245501	0.00255686	7.9e-22	TRUE
rs261290	15	58678720	LIPC	T	C	0.345868	0.997754	0.0209689	0.00219265	1.1e-21	TRUE
rs7734476	5	122848876	CSNK1G3	G	A	0.449999	0.998783	-0.0198862	0.00208825	1.7e-21	TRUE
rs9471975	6	42919222	GNMT	T	C	0.417314	0.997394	0.0199706	0.0021069	2.6e-21	TRUE
rs7012637	8	9173209	RP11-10A14.4	G	A	0.526191	0.985021	-0.0198643	0.00209645	2.7e-21	TRUE
rs115692156	2	21077208	C2orf43	A	G	0.99116	0.868718	0.111354	0.011863	6.2e-21	FALSE
rs9884390	4	69373407	TMPRSS11E	T	C	0.765925	0.977216	-0.0231946	0.00248482	1e-20	TRUE
rs10832963	11	18664241	SPTY2D1	T	G	0.255797	0.995327	-0.0220635	0.00238939	2.6e-20	TRUE
rs34767236	14	70810569	COX16	G	A	0.625479	0.996073	-0.0198565	0.00215116	2.7e-20	TRUE
rs4722551	7	25991826	NFE2L3	T	C	0.841351	1	-0.0257538	0.00284443	1.4e-19	TRUE
rs72631343	17	67191270	ABCA10	C	G	0.871112	1	0.0278868	0.00310221	2.5e-19	TRUE
rs76079263	6	28019665	ZNF165	G	C	0.910178	0.958092	0.0327108	0.00366351	4.3e-19	TRUE
rs113177823	3	132217703	DNAJC13	G	A	0.945903	0.977029	0.0411203	0.00464958	9.2e-19	TRUE
rs4671050	2	62988169	EHBP1	G	T	0.683861	0.993872	0.0196869	0.0022312	1.1e-18	TRUE
rs7569317	2	203527979	FAM117B	T	C	0.469379	0.998207	-0.0181103	0.00207286	2.4e-18	TRUE
rs9834932	3	32535382	CMTM6	A	G	0.911146	0.998468	0.0318788	0.00365398	2.7e-18	TRUE
rs704	17	26694861	TMEM199	G	A	0.524281	1	-0.0180904	0.00208105	3.5e-18	TRUE
rs4782568	16	83980529	RP11-505K9.4	C	G	0.549163	0.988248	0.0182176	0.00210213	4.5e-18	TRUE
rs1265097	6	31106459	PSORS1C1	C	A	0.917203	1	-0.0323248	0.00375406	7.3e-18	TRUE
rs9491697	6	127456122	RSPO3	A	G	0.536994	0.997028	-0.0179089	0.00208475	8.7e-18	TRUE
rs2335708	16	71956596	IST1	A	G	0.682401	0.930965	-0.0197829	0.00231024	1.1e-17	TRUE
rs115704890	2	20999520	C2orf43	T	A	0.917882	0.995016	-0.0323101	0.00377712	1.2e-17	FALSE
rs12603885	17	29466722	NF1	G	A	0.300273	0.999463	-0.0193987	0.00226704	1.2e-17	TRUE
rs6907508	6	34592090	C6orf106	A	G	0.884473	0.997735	0.0276231	0.00325017	1.9e-17	TRUE
rs113743631	19	45384700	PVRL2	G	A	0.978579	0.879386	-0.0637083	0.00754799	3.2e-17	FALSE
rs55831924	8	145031968	PLEC	C	T	0.638654	0.986933	-0.0182534	0.00217687	5.1e-17	TRUE
rs6475606	9	22081850	RP11-145E5.5	C	T	0.51553	1	0.0173839	0.00207862	6.1e-17	TRUE
rs11057397	12	124419728	DNAH10	C	T	0.662899	0.99743	0.0182734	0.00220234	1.1e-16	TRUE
rs3936511	5	55860781	AC022431.2	A	G	0.808142	0.999405	-0.0218684	0.00263903	1.2e-16	TRUE
rs3823379	6	29944458	HLA-A	T	C	0.487762	0.997786	-0.0171763	0.00207724	1.4e-16	TRUE
rs13247874	7	73010442	MLXIPL	C	T	0.80285	0.997441	0.0215194	0.00261513	1.9e-16	TRUE
rs1888488	21	40686521	BRWD1	C	T	0.43471	0.996327	-0.0173094	0.00210397	1.9e-16	TRUE
rs2737263	8	116667539	TRPS1	G	T	0.719746	0.997183	0.0186563	0.00231503	7.7e-16	TRUE
rs2160994	12	50650057	LIMA1	T	C	0.352574	0.995789	-0.0174474	0.00217834	1.2e-15	TRUE
rs62120573	19	45214556	CEACAM16	T	C	0.930407	0.998674	-0.0321084	0.0040389	1.9e-15	FALSE
rs112758337	7	97977268	BAIAP2L1	G	A	0.814442	0.993786	0.0211918	0.00268029	2.6e-15	TRUE
rs9496567	6	100602753	MCHR2	G	A	0.756444	0.994523	0.0191799	0.00242495	2.6e-15	TRUE
rs2925677	5	71953629	ZNF366	C	G	0.787303	0.998866	0.0199079	0.00253864	4.4e-15	TRUE
rs10448340	9	139320069	PMPCA	T	G	0.680233	0.996284	0.0171608	0.00223167	1.5e-14	TRUE
rs13389219	2	165528876	COBLL1	C	T	0.607428	0.999694	0.0162802	0.00211943	1.6e-14	TRUE
rs12990177	2	43682659	THADA	A	T	0.478766	0.967425	-0.0159661	0.00210512	3.3e-14	FALSE
rs13076933	3	12327431	PPARG	T	G	0.740581	0.987334	0.018049	0.00238407	3.7e-14	TRUE
rs57754494	1	110241316	GSTM2	G	A	0.884444	0.870581	-0.0266284	0.00351845	3.8e-14	FALSE
rs224424	20	34147998	ERGIC3	A	G	0.787628	0.999461	0.019229	0.00254481	4.2e-14	TRUE
rs6050464	20	25209299	AL035252.1	C	A	0.510523	0.999335	-0.0156065	0.00207802	5.9e-14	TRUE
rs1003533	5	131755651	C5orf56	C	T	0.811671	0.996041	0.0199788	0.0026634	6.3e-14	TRUE
rs473224	15	58737341	LIPC	T	G	0.146104	0.973704	0.0223307	0.00298508	7.4e-14	TRUE
rs233721	12	113031543	RPH3A	T	A	0.358622	0.983409	-0.0162457	0.00218531	1.1e-13	TRUE
rs73075609	20	5580789	GPCPD1	C	T	0.973202	0.988102	-0.0481624	0.00648289	1.1e-13	TRUE
rs2122982	12	57781893	R3HDM2	G	A	0.76139	0.99903	0.0180585	0.00243481	1.2e-13	TRUE
rs9298506	8	55437524	SOX17	A	G	0.792281	1	-0.0189638	0.00256023	1.3e-13	TRUE
rs3096644	17	46757575	PRAC1	G	T	0.67942	0.993164	0.0165372	0.0022354	1.4e-13	TRUE
rs2807854	1	221029841	HLX	T	C	0.328665	0.998218	-0.0163014	0.0022058	1.5e-13	TRUE
rs146534110	6	160578069	SLC22A1	G	T	0.986685	1	-0.0666046	0.00906976	2.1e-13	TRUE
rs72823020	10	115797947	ADRB1	T	A	0.869724	0.989368	0.0227752	0.00310328	2.2e-13	TRUE
rs145730801	14	94768196	SERPINA6	T	C	0.955616	0.961445	-0.0374237	0.00515584	3.9e-13	TRUE
rs17036085	1	109834039	MYBPHL	A	G	0.987823	1	0.0685676	0.00944501	3.9e-13	FALSE
rs3932048	3	136258924	STAG1	C	G	0.677389	0.996786	-0.0161805	0.00222928	3.9e-13	TRUE
rs9616822	22	50840573	PPP6R2	G	A	0.648626	0.996163	-0.0158077	0.00218149	4.3e-13	TRUE
rs112403212	12	125303254	SCARB1	C	T	0.858528	0.980931	-0.0217652	0.00300621	4.5e-13	TRUE
rs12246352	10	124705307	C10orf88	A	G	0.89611	0.992407	-0.0246753	0.00341907	5.3e-13	TRUE
rs59328596	8	21928227	DMTN	G	A	0.851898	0.998689	0.0211048	0.00292381	5.3e-13	TRUE
rs117139027	8	29024943	KIF13B	G	A	0.982378	1	0.0569668	0.00790051	5.6e-13	TRUE
rs1458038	4	81164723	FGF5	C	T	0.708532	0.991006	0.0165547	0.00229603	5.6e-13	TRUE
rs6090101	20	62909520	PCMTD2	G	A	0.80185	0.978851	-0.0189877	0.00264066	6.5e-13	TRUE
rs1358980	6	43764551	VEGFA	C	T	0.51685	0.981762	-0.0150327	0.00209585	7.4e-13	TRUE
rs2021092	19	44068706	XRCC1	T	C	0.813291	0.997088	0.018908	0.00263741	7.5e-13	TRUE
rs12046278	1	10799577	CASZ1	T	C	0.65491	1	0.0155363	0.00217409	8.9e-13	TRUE
rs12078100	1	16512586	ARHGEF19	C	G	0.376908	0.994143	-0.0152704	0.00214091	9.8e-13	TRUE
rs55804343	6	39234907	KCNK17	C	T	0.703761	0.992807	-0.0160869	0.00228049	1.7e-12	TRUE
rs3822855	6	116316882	FRK	G	T	0.598364	0.998648	-0.0149153	0.00211808	1.9e-12	TRUE
rs71311871	3	58420613	PDHB	A	G	0.916932	0.997307	0.0264323	0.003774	2.5e-12	TRUE
rs141469619	11	116714293	SIK3	A	G	0.99011	0.891344	-0.0778728	0.0111246	2.6e-12	FALSE
rs10953298	7	100216773	TFR2	C	T	0.763749	0.986559	0.0171918	0.00245991	2.8e-12	TRUE
rs10896125	11	66288733	CTD-3074O7.11	G	C	0.761614	0.999845	0.0170133	0.00243835	3e-12	TRUE
rs7249565	19	11302807	KANK2	G	A	0.585061	1	-0.0145421	0.00208498	3.1e-12	FALSE
rs11568318	2	234665498	UGT1A8	C	A	0.933749	0.998156	-0.0288504	0.00416005	4.1e-12	TRUE
rs581080	9	15305378	TTC39B	G	C	0.181009	1	-0.0185605	0.00270334	6.6e-12	TRUE
rs12720796	2	21261998	APOB	A	C	0.980336	1	-0.0509845	0.00745827	8.1e-12	FALSE
rs9832727	3	142649110	PAQR9	C	G	0.660379	1	0.0149953	0.00219805	9e-12	TRUE
rs11693526	2	22347500	TDRD15	T	C	0.929835	0.878908	-0.0294757	0.00432172	9.1e-12	TRUE
rs1800961	20	43042364	HNF4A	C	T	0.969091	1	0.0408629	0.00600796	1e-11	TRUE
rs150820726	19	45227155	CEACAM16	A	T	0.989625	0.917145	-0.0714924	0.01057	1.3e-11	FALSE
rs12054451	3	122064369	CSTA	T	G	0.740504	0.990564	-0.015958	0.00238322	2.1e-11	TRUE
rs59104589	2	242237902	HDLBP	C	T	0.641439	0.999566	0.0143727	0.00215762	2.7e-11	TRUE
rs112426331	1	109627073	TMEM167B	G	A	0.957297	0.970883	0.0344284	0.00519512	3.4e-11	FALSE
rs12197047	6	130389211	L3MBTL3	G	A	0.329968	0.983629	-0.0146592	0.00222365	4.3e-11	TRUE
rs656521	1	234799148	IRF2BP2	G	A	0.491521	0.992964	-0.0137098	0.00207901	4.3e-11	TRUE
rs12948394	17	76382791	PGS1	C	T	0.517654	0.968044	0.0138506	0.0021152	5.8e-11	TRUE
rs13230111	7	130437124	KLF14	A	G	0.507651	0.997759	0.0136169	0.00207952	5.8e-11	TRUE
rs56113850	19	41353107	CTC-490E21.12	T	C	0.42254	0.995295	-0.0135934	0.00207701	6e-11	TRUE
rs719148	2	20521647	PUM2	G	A	0.224121	1	0.0161997	0.00248012	6.5e-11	FALSE
rs7603427	2	204317553	RAPH1	C	T	0.466563	0.99498	-0.0135798	0.00207987	6.6e-11	TRUE
rs17447211	1	182140185	ZNF648	C	G	0.670959	0.997322	-0.0143792	0.00220584	7.1e-11	TRUE
rs10432370	2	135607854	ACMSD	C	T	0.571737	0.922115	-0.0140846	0.00216541	7.8e-11	TRUE
rs74454529	17	17432220	PEMT	G	A	0.940059	0.991581	-0.0284613	0.00439958	9.9e-11	TRUE
rs1556562	1	93034023	EVI5	G	T	0.209983	1	-0.0160289	0.00247965	1e-10	TRUE
rs58148580	4	124758773	SPRY1	C	T	0.890219	1	-0.0214703	0.00332239	1e-10	TRUE
rs2063643	6	52478364	TRAM2	A	G	0.820618	1	0.0174452	0.0027078	1.2e-10	TRUE
rs4771674	13	111039070	COL4A2	A	G	0.378296	0.991303	-0.0138161	0.00215288	1.4e-10	TRUE
rs560238897	17	7190437	SLC2A4	T	C	0.493038	0.795271	0.0149639	0.00233194	1.4e-10	TRUE
rs55921103	3	69810294	MITF	G	T	0.351143	0.987532	-0.0140216	0.00219229	1.6e-10	TRUE
rs10858093	1	109949756	PSMA5	C	T	0.966809	0.951567	-0.0378458	0.00592235	1.7e-10	FALSE
rs79931565	10	104175649	PSD	A	G	0.932816	0.996512	-0.0265471	0.00415817	1.7e-10	TRUE
rs13394970	2	26929282	KCNK3	T	G	0.390982	0.995487	-0.0135657	0.00212696	1.8e-10	FALSE
rs28406917	7	21449451	SP4	C	T	0.572425	0.991714	-0.0134105	0.00210876	2e-10	FALSE
rs7601412	2	109168508	LIMS1	A	G	0.1428	0.999165	0.0187273	0.00295521	2.3e-10	TRUE
rs969075	20	17792323	BANF2	T	C	0.335073	0.988336	-0.0140201	0.00221538	2.5e-10	TRUE
rs142385484	19	50016759	FCGRT	C	T	0.852093	0.971112	0.0185312	0.00293432	2.7e-10	TRUE
rs17476364	10	71094504	HK1	T	C	0.891606	0.997078	0.0211293	0.00334947	2.8e-10	TRUE
rs139915535	8	19766233	LPL	A	G	0.981965	0.996207	-0.0492544	0.00781708	3e-10	FALSE
rs2705619	4	87836652	C4orf36	G	A	0.294002	0.996723	-0.0143883	0.00228523	3.1e-10	TRUE
rs1495741	8	18272881	NAT2	G	A	0.220487	1	0.0157165	0.00250489	3.5e-10	TRUE
rs7108486	11	5677158	TRIM5	T	C	0.976279	0.97934	0.0433041	0.00690023	3.5e-10	TRUE
rs4485425	17	73767437	H3F3B	A	G	0.289067	0.991878	-0.0144284	0.00230122	3.6e-10	TRUE
rs278981	4	40428010	RBM47	T	C	0.241847	1	-0.0149629	0.0023972	4.3e-10	TRUE
rs62120394	19	18338709	PDE4C	G	A	0.70813	0.993338	-0.0141351	0.00226539	4.4e-10	TRUE
rs72733928	15	57512284	TCF12	A	T	0.939816	0.990923	-0.0273302	0.00439216	4.9e-10	TRUE
rs1561139	16	56852822	NUP93	G	T	0.575666	0.998649	0.0130731	0.00210561	5.3e-10	TRUE
rs3780181	9	2640759	VLDLR	A	G	0.932372	0.983754	0.0258993	0.00417283	5.4e-10	TRUE
rs2058122	17	27663848	NUFIP2	T	C	0.14226	0.98219	-0.0186363	0.00300385	5.5e-10	TRUE
rs145725232	19	46752541	IGFL1	G	A	0.984189	0.859033	0.0549216	0.00886818	5.9e-10	TRUE
rs377181093	6	31422893	MICB	A	G	0.908066	0.87814	-0.023687	0.00382443	5.9e-10	TRUE
rs576573069	4	7225613	SORCS2	T	G	0.32772	0.950371	-0.0140374	0.00227247	6.5e-10	TRUE
rs10851478	15	49829019	FAM227B	T	C	0.583982	0.999099	0.0130139	0.00211123	7.1e-10	TRUE
rs13379043	14	74250126	ELMSAN1	T	C	0.719529	0.959977	0.0145274	0.00236032	7.5e-10	TRUE
rs1229984	4	100239319	ADH1B	T	C	0.0271895	1	-0.0388703	0.00631691	7.6e-10	TRUE
rs12471768	2	64928603	SERTAD2	T	C	0.295959	0.997499	-0.0139182	0.00227087	8.8e-10	TRUE
rs2124034	8	126644200	TRIB1	T	G	0.71375	0.997138	-0.0140945	0.00230159	9.1e-10	FALSE
rs41434449	15	64448460	SNX22	A	T	0.866747	1	-0.0185784	0.00306609	1.4e-09	TRUE
rs80276949	10	52373245	SGMS1	G	A	0.977325	0.996278	-0.0420929	0.00700188	1.8e-09	TRUE
rs6667939	1	198994619	PTPRC	C	T	0.281269	0.985171	-0.0139435	0.00232106	1.9e-09	TRUE
rs1250258	2	216300185	FN1	C	T	0.263261	0.994454	-0.0140874	0.00235733	2.3e-09	TRUE
rs72749770	15	62365465	C2CD4A	C	T	0.547779	0.991247	-0.0125236	0.0020972	2.3e-09	TRUE
rs188608977	1	109725404	KIAA1324	G	T	0.989419	0.952506	-0.0619017	0.0103757	2.4e-09	TRUE
rs112987086	15	75106719	LMAN1L	G	T	0.279353	0.978473	-0.013972	0.002344	2.5e-09	TRUE
rs60856912	17	65892343	BPTF	G	T	0.837113	0.988411	-0.0168309	0.00283286	2.8e-09	TRUE
rs11014154	10	18706320	CACNB2	G	A	0.71899	0.984159	-0.0138335	0.00233509	3.1e-09	TRUE
rs3821838	3	52489049	NISCH	T	C	0.0529349	0.994484	-0.0275669	0.00465293	3.1e-09	TRUE
rs12948283	17	1622850	WDR81	G	C	0.700976	0.908762	-0.0140411	0.00238141	3.7e-09	TRUE
rs45537841	7	87110640	ABCB4	C	T	0.819292	0.998929	0.0159262	0.00270601	4e-09	TRUE
rs73025516	6	160520806	IGF2R	A	G	0.955474	0.992238	0.0296434	0.00503736	4e-09	TRUE
rs17457613	1	56715853	PPAP2B	G	C	0.977238	0.966009	0.0414348	0.00706311	4.5e-09	FALSE
rs13283282	9	131465481	PKN3	C	G	0.853842	1	0.0172496	0.00294576	4.7e-09	TRUE
rs913499	6	37038432	COX6A1P2	A	G	0.49079	0.997474	0.0121773	0.00208152	4.9e-09	TRUE
rs6426328	1	246891260	SCCPDH	G	T	0.510213	0.99278	-0.0120957	0.00207456	5.5e-09	TRUE
rs71562509	6	139835423	CITED2	G	T	0.406487	0.995301	0.0122527	0.00211699	7.1e-09	TRUE
rs12970	11	117074109	TAGLN	G	A	0.939155	0.998673	0.0251616	0.00435575	7.6e-09	FALSE
rs2137234	4	26080549	RBPJ	T	C	0.804718	0.996467	-0.0151513	0.00262502	7.8e-09	TRUE
rs6560499	9	78730766	PCSK5	G	A	0.424039	0.988206	0.0122165	0.00211651	7.8e-09	TRUE
rs114802991	6	29754393	HLA-G	G	A	0.993211	0.999752	-0.072933	0.0126371	7.9e-09	TRUE
rs138354	22	41272143	XPNPEP3	T	C	0.465401	1	0.0120165	0.00208534	8.3e-09	TRUE
rs72663045	4	74177397	ANKRD17	T	G	0.97928	0.986327	-0.042351	0.00734855	8.3e-09	FALSE
rs145090930	16	70956315	HYDIN	T	C	0.935877	0.882818	0.0259595	0.00451307	8.8e-09	TRUE
rs2761311	10	95052021	MYOF	C	T	0.428103	0.991009	-0.0121175	0.00211151	9.5e-09	TRUE
rs61754230	12	72179446	RAB21	C	T	0.980214	1	-0.0427783	0.00746346	9.9e-09	TRUE
rs10876450	12	53811034	SP1	T	C	0.826259	0.997799	-0.0157064	0.00274364	1e-08	TRUE
rs147539187	6	11839042	ADTRP	C	G	0.926256	0.992187	0.0227989	0.00398277	1e-08	TRUE
rs10151436	14	73616095	PSEN1	A	T	0.887898	0.99743	0.0188241	0.00330502	1.2e-08	TRUE
rs7776054	6	135418916	HBS1L	A	G	0.738689	0.997932	0.0135094	0.00236807	1.2e-08	TRUE
rs7601153	2	158447571	ACVR1C	C	G	0.602788	0.998528	0.012034	0.00211719	1.3e-08	TRUE
rs35882350	12	623129	B4GALNT3	A	G	0.738947	1	-0.0134361	0.00236799	1.4e-08	TRUE
rs62049427	16	70334172	DDX19B	G	A	0.935435	0.941969	-0.024648	0.00435955	1.6e-08	TRUE
rs7260871	20	39173857	MAFB	A	G	0.96325	0.934292	0.0323484	0.00572113	1.6e-08	TRUE
rs2517473	6	31077239	C6orf15	C	T	0.92125	0.999898	-0.0215969	0.00385084	2e-08	TRUE
rs12443634	16	81524274	CMIP	A	C	0.285845	0.984586	0.0130017	0.00232087	2.1e-08	TRUE
rs56264193	6	110028076	FIG4	G	C	0.64512	0.99792	0.0121567	0.00217011	2.1e-08	TRUE
rs77312476	7	75899085	SRRM3	T	C	0.85545	0.984608	-0.0166676	0.00297646	2.1e-08	TRUE
rs1862719	16	79504057	MAF	A	G	0.246645	0.960225	0.0137734	0.00246163	2.2e-08	TRUE
rs189052	17	42086502	NAGS	A	T	0.103935	0.800091	0.0212776	0.00380696	2.3e-08	TRUE
rs399970	19	57063916	ZFP28	T	G	0.749999	0.994011	-0.0132468	0.00237508	2.4e-08	TRUE
rs546240	11	30533622	MPPED2	C	T	0.380037	0.99536	0.0119372	0.00214728	2.7e-08	TRUE
rs34931250	17	66879927	ABCA8	C	T	0.939893	1	-0.0242963	0.00437432	2.8e-08	TRUE
rs10962680	9	16905824	BNC2	C	T	0.260883	0.910971	0.0137278	0.00248124	3.2e-08	TRUE
rs2256814	20	62373983	SLC2A4RG	G	A	0.802084	0.992428	-0.0144642	0.00261799	3.3e-08	TRUE
rs142787485	2	26358156	RAB10	A	G	0.960393	0.921035	0.0305106	0.00552641	3.4e-08	TRUE
rs28768427	8	141988685	PTK2	G	A	0.480244	0.941855	-0.0118358	0.00214431	3.4e-08	TRUE
rs115739682	11	103870640	PDGFD	T	A	0.808467	0.986915	0.0145929	0.00265646	3.9e-08	TRUE
rs190104	11	32112532	RCN1	G	A	0.860456	0.994272	-0.0165017	0.00300595	4e-08	TRUE
rs112220485	17	40522713	STAT3	T	C	0.914393	0.98934	-0.020503	0.00373685	4.1e-08	TRUE
rs67038483	21	33096103	SCAF4	C	T	0.955007	0.998519	-0.0275587	0.00502305	4.1e-08	TRUE
rs72638977	8	41540622	ANK1	A	G	0.966089	0.994542	0.0316061	0.00576043	4.1e-08	TRUE
rs56402930	15	91072962	CRTC3	A	G	0.0928426	0.995771	0.0196542	0.00359003	4.4e-08	TRUE
rs6714750	2	136783169	DARS	A	G	0.800023	0.965184	-0.0142232	0.00259814	4.4e-08	TRUE
rs4965894	15	102069043	PCSK6	T	C	0.596867	0.995445	0.0116391	0.00212842	4.5e-08	TRUE
rs55739424	1	110170640	AMPD2	G	T	0.970555	1	-0.033372	0.0061237	5e-08	FALSE
