# Supplementary material for: Evaluating the relationship between circulating lipoprotein lipids and apolipoproteins with risk of coronary heart disease: A multivariable Mendelian randomisation analysis
Source: PLoS Med. 2020 Mar 23;17(3):e1003062. doi: 10.1371/journal.pmed.1003062 (PMC7089422; doi:10.1371/journal.pmed.1003062)
Supplement: S5 Table — Beta, regression coefficient; BP, base position; CHR, chromosome; EAF, effect allele frequency; Gene, nearest gene; GWAS, genome-wide association study; HDL, high-density lipoprotein INFO, imputation score; Novel signal?, association with P < 5 × 10−8 not previously detected by the Global Lipids Genetics Consortium [40] based on <1 mb and r2 < 0.001; P, P-value; SE, standard error of regression coefficient; SNP, single nucleotide polymorphism. (XLSX) [file pmed.1003062.s008.xlsx]

## Sheet: S5 Table
S5 Table: Genome-wide association study results for high density lipoprotein cholesterol
SNP - single nucleotide polymorphism identifier, CHR - chromosome, BP - base position, Gene - nearest gene, EAF - effect allele frequency, INFO - imputation score, Beta - regression coefficient, SE - standard error of regression coefficient, P - p-value, Novel signal? - Association with P < 5e-08 not previously detected by the Global Lipids Genetics Consortium (2013) based on <1mb & r2 < 0.001
SNP	CHR	BP	Gene	Effect allele	Other allele	EAF	INFO	Beta	SE	P	Novel signal?
rs9989419	16	56985139	CETP	A	G	0.39408	1	-0.143745	0.00192652	1.3E-1211	FALSE
rs1800588	15	58723675	LIPC	C	T	0.78369	1	-0.117819	0.00231182	1.6E-566	FALSE
rs1601934	15	58671721	LIPC	G	A	0.312503	0.986699	0.101129	0.00207055	1.6E-520	FALSE
rs343	8	19810787	LPL	C	A	0.916929	0.986141	-0.133707	0.00346454	7.8E-326	FALSE
rs964184	11	116648917	ZNF259	G	C	0.133633	1	-0.105482	0.00279488	1.10E-311	FALSE
rs77960347	18	47109955	LIPG	A	G	0.98665	1	-0.291004	0.00830249	3.9e-269	FALSE
rs8086351	18	47171888	LIPG	C	G	0.175793	0.998364	-0.0838881	0.00250706	1.8e-245	FALSE
rs79600951	16	56834254	NUP93	C	G	0.907943	0.998212	0.106785	0.0032594	2e-235	FALSE
rs2740488	9	107661742	ABCA1	A	C	0.734673	0.996634	0.0687851	0.00216202	4e-222	FALSE
rs72836561	17	41926126	CD300LG	C	T	0.968734	1	0.170535	0.00548287	2.2e-212	TRUE
rs2281718	1	230297778	GALNT2	A	T	0.387428	0.997958	-0.0596767	0.00195428	8.6e-205	FALSE
rs116843064	19	8429323	ANGPTL4	G	A	0.980673	1	-0.206057	0.00691847	6.4e-195	FALSE
rs429358	19	45411941	APOE	T	C	0.845675	1	0.0754686	0.00263899	7.2e-180	FALSE
rs174566	11	61592362	FADS2	A	G	0.649938	0.998992	0.0562453	0.00199574	9.5e-175	FALSE
rs9987289	8	9183358	RP11-10A14.4	A	G	0.0912604	1	-0.08734	0.00329403	6.6e-155	FALSE
rs80005209	8	19872339	LPL	T	G	0.970385	0.985196	0.144058	0.00563739	5e-144	FALSE
rs6073958	20	44551855	PLTP	T	C	0.801194	0.998749	0.0608935	0.00239234	6.5e-143	FALSE
rs1800961	20	43042364	HNF4A	C	T	0.968998	1	0.139041	0.00550864	1.4e-140	FALSE
rs676210	2	21231524	APOB	G	A	0.794769	1	-0.0592929	0.00235259	3.7e-140	FALSE
rs11789603	9	107647019	ABCA1	C	T	0.891956	0.995558	-0.0685258	0.00307655	6.7e-110	FALSE
rs13107325	4	103188709	SLC39A8	C	T	0.925055	1	0.0801624	0.00362468	2.2e-108	FALSE
rs1052373	11	47354787	MYBPC3	C	T	0.678129	1	-0.0446282	0.00203523	1.4e-106	TRUE
rs2943645	2	227099180	IRS1	C	T	0.353333	1	0.0434402	0.00198853	8.6e-106	FALSE
rs10162642	15	58577163	LIPC	G	A	0.788315	0.990126	0.0480088	0.00234216	2.3e-93	FALSE
rs12976395	19	45441907	APOC4	G	C	0.495953	0.862279	-0.041418	0.00205167	1.3e-90	FALSE
rs921919	12	125265201	SCARB1	G	A	0.330838	0.96138	0.0415939	0.00206475	3e-90	FALSE
rs141469619	11	116714293	SIK3	A	G	0.990121	0.891344	0.203826	0.0101869	4.6e-89	FALSE
rs55781197	16	67940350	PSKH1	A	G	0.884965	0.999696	-0.0588019	0.00295169	2.7e-88	FALSE
rs3768321	1	40035928	PABPC4	G	T	0.803309	0.996932	0.0452523	0.00239506	1.3e-79	FALSE
rs308	8	19817476	LPL	T	G	0.979362	0.992261	-0.126438	0.00669381	1.4e-79	FALSE
rs571848809	6	161005388	LPA	G	A	0.894515	0.995139	0.0568765	0.00310609	6.7e-75	FALSE
rs367070	19	54800500	LILRA3	A	G	0.77443	0.991449	-0.0417967	0.00228736	1.4e-74	FALSE
rs686030	9	15304782	TTC39B	C	A	0.141178	0.997873	-0.0497684	0.00273979	9.8e-74	FALSE
rs2925979	16	81534790	CMIP	T	C	0.300003	1	-0.0372895	0.00205681	1.9e-73	FALSE
rs4871603	8	126480367	TRIB1	C	T	0.346527	0.998879	-0.0360442	0.00199248	3.8e-73	FALSE
rs998584	6	43757896	VEGFA	C	A	0.517265	0.994688	0.0340915	0.00190994	2.9e-71	FALSE
rs75609851	8	19871080	LPL	G	A	0.989546	0.935952	-0.170013	0.00964768	1.7e-69	FALSE
rs737338	19	11347657	DOCK6	C	T	0.96492	0.998861	0.0893392	0.005183	1.4e-66	FALSE
rs1054852	12	124496316	ZNF664	A	G	0.623065	0.902714	-0.0351193	0.00206563	8e-65	FALSE
rs2792751	10	113940329	GPAM	T	C	0.274966	1	0.0361015	0.00213386	3.3e-64	FALSE
rs6469605	8	116601894	TRPS1	C	T	0.431501	0.997241	-0.0317165	0.00191978	2.6e-61	FALSE
rs2066714	9	107586753	ABCA1	T	C	0.87138	1	-0.0465057	0.00284401	4.2e-60	FALSE
rs113740515	12	123199410	HCAR1	G	A	0.79055	0.998319	-0.0377999	0.00233977	1e-58	FALSE
rs545858676	16	57009137	CETP	A	C	0.962788	0.679163	0.0975026	0.00603817	1.2e-58	FALSE
rs78058190	2	219699999	PRKAG3	G	A	0.949585	0.784063	0.0784127	0.0049049	1.6e-57	TRUE
rs145276599	11	48444711	OR4C5	T	C	0.889817	0.993753	-0.0485939	0.00304242	2e-57	TRUE
rs35493868	7	73039406	MLXIPL	C	G	0.79798	0.996149	-0.0372747	0.002378	2.3e-55	FALSE
rs4731701	7	130430930	KLF14	C	T	0.506998	0.99419	-0.029758	0.00191033	1e-54	FALSE
rs4969141	17	76391653	PGS1	C	T	0.510326	0.997245	-0.0296327	0.00191173	3.4e-54	FALSE
rs7136506	12	125326153	SCARB1	T	C	0.783597	0.96734	0.036204	0.00235209	1.8e-53	FALSE
rs11658786	17	37815899	STARD3	G	A	0.333147	0.999654	-0.0305637	0.00202354	1.5e-51	FALSE
rs150844304	15	43726625	TP53BP1	A	C	0.974093	0.997118	0.0904093	0.00599273	2e-51	TRUE
rs12422125	11	50619511	OR4C12	G	A	0.886668	0.977582	-0.0448373	0.0030203	7.5e-50	TRUE
rs12224170	11	49616839	OR4C13	G	A	0.868504	0.997524	-0.0412385	0.00281508	1.4e-48	TRUE
rs140584594	1	110232983	GSTM2	A	G	0.270241	1	-0.0309892	0.00212926	5.5e-48	FALSE
rs11228871	11	54846440	TRIM48	A	C	0.868723	0.993268	-0.0405441	0.00281952	6.9e-47	TRUE
rs13389219	2	165528876	COBLL1	C	T	0.607381	0.999694	-0.0276526	0.00194626	8.2e-46	FALSE
rs11228212	11	56156771	OR8U1	C	G	0.876112	0.995027	-0.0406868	0.00289144	5.7e-45	TRUE
rs3184504	12	111884608	SH2B3	T	C	0.482676	1	-0.0265573	0.00190472	3.5e-44	FALSE
rs17138358	7	17920253	SNX13	G	C	0.601608	0.997841	0.0271383	0.00194833	4.2e-44	FALSE
rs61352607	12	57839173	INHBC	G	T	0.759149	0.997432	-0.0305532	0.00222466	6.4e-43	FALSE
rs2263329	6	34595543	C6orf106	T	C	0.641185	0.994294	0.0272844	0.00198833	7.5e-43	FALSE
rs7817574	8	144302570	GPIHBP1	T	C	0.814995	1	-0.0331636	0.00243966	4.4e-42	FALSE
rs2256609	22	21925017	UBE2L3	A	G	0.810763	0.99894	0.0328809	0.00244088	2.3e-41	FALSE
rs559355	11	75451281	MOGAT2	A	T	0.842703	0.999215	0.0349543	0.00261283	8.1e-41	FALSE
rs2642438	1	220970028	MARC1	A	G	0.297302	1	-0.027676	0.00207874	1.9e-40	FALSE
rs6902116	6	31300286	HLA-B	A	G	0.677972	0.97953	0.0274179	0.0020594	1.9e-40	TRUE
rs58473820	11	122514403	UBASH3B	C	T	0.62193	0.993873	-0.0256484	0.00196722	7.4e-39	TRUE
rs193084249	1	26987646	ARID1A	A	G	0.976514	0.957438	0.0828018	0.0064127	3.8e-38	FALSE
rs2498786	14	105262368	AKT1	C	G	0.384022	0.994588	0.0253952	0.00196848	4.4e-38	FALSE
rs11239536	10	45978598	MARC8	T	A	0.759033	0.996663	-0.0287591	0.00223156	5.3e-38	FALSE
rs79153732	8	19662937	INTS10	C	T	0.982623	0.993658	0.0938573	0.00728321	5.3e-38	FALSE
rs61805075	1	182136401	ZNF648	G	A	0.671304	0.997075	0.0256926	0.00202554	7.2e-37	FALSE
rs116978226	11	116990507	SIK3	C	A	0.9669	0.975367	-0.0678207	0.00538445	2.2e-36	FALSE
rs12740374	1	109817590	CELSR2	G	T	0.778994	1	-0.0288626	0.00229128	2.2e-36	FALSE
rs3936511	5	55860781	AC022431.2	A	G	0.807982	0.999405	0.0303959	0.0024205	3.6e-36	TRUE
rs7308864	12	109871179	MYO1H	A	G	0.475744	0.996131	-0.0237446	0.001904	1.1e-35	FALSE
rs56271783	11	64004723	VEGFB	G	C	0.954734	0.977129	0.0564659	0.00462646	2.9e-34	TRUE
rs144311893	19	45423944	APOC1	C	T	0.977914	0.940731	-0.0810821	0.00669228	8.7e-34	FALSE
rs13235365	7	6456091	DAGLB	C	T	0.726389	0.99167	-0.0257631	0.00214405	2.9e-33	FALSE
rs11045171	12	20470199	PDE3A	A	G	0.802397	0.989195	-0.0283371	0.00240585	5e-32	FALSE
rs6765484	3	50041313	RBM6	C	T	0.527174	0.997562	-0.0224418	0.00190882	6.5e-32	FALSE
rs771481	1	93846653	DR1	T	A	0.816181	0.998727	-0.0288308	0.00245707	8.6e-32	FALSE
rs75662196	8	19941656	SLC18A1	G	C	0.97206	0.958021	-0.067763	0.00587306	8.5e-31	FALSE
rs9647335	3	135880410	MSL2	A	T	0.808074	0.992879	-0.0277611	0.00242497	2.4e-30	FALSE
rs112001035	17	66823805	ABCA8	G	A	0.939507	0.958215	0.0466962	0.00408355	2.8e-30	FALSE
rs11967891	6	32500957	HLA-DRB5	A	T	0.816158	0.882467	0.0293508	0.00258403	6.7e-30	FALSE
rs4273010	15	44947434	SPG11	T	C	0.974627	0.964936	0.0695504	0.00616073	1.5e-29	TRUE
rs62102718	19	33891013	PEPD	A	T	0.713588	0.995148	0.023726	0.00211276	2.9e-29	FALSE
rs35137994	19	8429066	ANGPTL4	C	T	0.943615	0.996107	-0.0463913	0.00413623	3.4e-29	FALSE
rs12411732	10	113977211	GPAM	G	A	0.854428	0.97116	0.0305533	0.00274148	7.6e-29	FALSE
rs75152587	16	56579961	MT4	G	T	0.987261	0.974928	0.0944212	0.00850001	1.1e-28	FALSE
rs4239651	20	46340596	SULF2	T	C	0.205527	1	-0.0259714	0.00236053	3.7e-28	TRUE
rs10513801	3	185822353	ETV5	T	G	0.862853	0.996295	0.030283	0.00277064	8.3e-28	TRUE
rs2298624	18	47429022	MYO5B	C	T	0.867469	1	-0.0300608	0.00280947	1e-26	FALSE
rs11664369	18	57739072	PMAIP1	C	T	0.73294	0.998451	0.0230294	0.00215885	1.4e-26	FALSE
rs133015	22	38572526	PLA2G6	C	G	0.559937	0.998868	-0.0205714	0.00192876	1.5e-26	TRUE
rs72959041	6	127454893	RSPO3	G	A	0.950888	0.970035	0.0474304	0.0044659	2.4e-26	FALSE
rs10233430	7	1051664	C7orf50	T	C	0.572985	0.999601	0.0204688	0.00192795	2.5e-26	TRUE
rs2297402	9	107579880	ABCA1	C	T	0.976241	0.92351	0.0684609	0.00650683	6.9e-26	FALSE
rs6824451	4	89723065	FAM13A	G	A	0.535928	0.998666	0.0200543	0.00191189	9.7e-26	FALSE
rs61435086	8	19910292	LPL	T	C	0.987687	0.992427	-0.0892037	0.00862223	4.4e-25	FALSE
rs72823020	10	115797947	ADRB1	T	A	0.869742	0.989368	-0.0294401	0.00284629	4.5e-25	TRUE
rs12928099	16	15150505	PDXDC1	C	A	0.703876	0.998073	-0.0213868	0.00206806	4.6e-25	TRUE
rs1043897	1	230416399	GALNT2	G	T	0.584618	0.993227	-0.0198683	0.00193225	8.5e-25	FALSE
rs1047964	11	117156893	RNF214	G	C	0.948064	1	-0.0435108	0.00426289	1.8e-24	TRUE
rs3775228	4	87985166	AFF1	C	T	0.600579	0.990907	0.0199355	0.00195389	1.9e-24	TRUE
rs11066320	12	112906415	PTPN11	A	G	0.425356	0.994861	-0.0196507	0.0019299	2.4e-24	FALSE
rs2523978	6	30083708	TRIM31	C	T	0.869967	0.995681	0.0286531	0.00282768	3.9e-24	TRUE
rs17326656	2	48962291	STON1-GTF2A1L	G	T	0.761335	0.991513	0.0225271	0.00223906	8.2e-24	TRUE
rs2068888	10	94839642	CYP26A1	G	A	0.549555	1	-0.0191975	0.00191542	1.2e-23	TRUE
rs77403571	11	45913607	MAPK8IP1	G	A	0.937382	0.966281	-0.0400385	0.00399652	1.3e-23	TRUE
rs632057	6	139834012	CITED2	T	G	0.372279	1	-0.0196758	0.00196896	1.6e-23	FALSE
rs6542680	2	3640142	COLEC11	C	T	0.180273	0.981343	0.0249275	0.00249656	1.8e-23	TRUE
rs72647336	8	126445055	TRIB1	G	A	0.943372	0.85693	0.0441541	0.00442878	2.1e-23	FALSE
rs62271373	3	150066540	TSC22D2	T	A	0.940027	0.95946	0.0407194	0.00408711	2.2e-23	TRUE
rs73243877	4	26047616	SMIM20	A	G	0.831911	1	0.0253996	0.00254936	2.2e-23	FALSE
rs72926946	2	203477868	FAM117B	C	A	0.703621	0.998391	0.0207168	0.0020806	2.3e-23	TRUE
rs11645157	16	57308423	PLLP	T	G	0.505227	0.999153	-0.0186404	0.00188542	4.8e-23	FALSE
rs9817452	3	156795414	LEKR1	G	T	0.612311	0.992548	-0.0193457	0.00196406	6.9e-23	TRUE
rs2159607	3	52501451	NISCH	G	T	0.189129	0.998306	0.0238894	0.00243238	9.1e-23	FALSE
rs142288236	8	19845612	LPL	C	T	0.985309	0.979633	0.0775348	0.00795693	2e-22	FALSE
rs2307111	5	75003678	POC5	T	C	0.605079	1	-0.0190204	0.00195232	2e-22	TRUE
rs10955991	8	121867780	SNTB1	T	C	0.31822	0.998007	0.019752	0.00203492	2.8e-22	TRUE
rs4871624	8	126629328	TRIB1	T	G	0.713272	0.985639	0.0204064	0.00211052	4.1e-22	FALSE
rs7750688	6	41991740	CCND3	C	T	0.243395	0.998269	-0.0214656	0.00222101	4.3e-22	TRUE
rs7757193	6	109510972	CEP57L1	G	A	0.634684	0.9919	0.0190593	0.00198433	7.6e-22	TRUE
rs142493909	16	56679888	MT1A	T	C	0.98133	0.983699	-0.0671377	0.00701551	1.1e-21	FALSE
rs907866	2	20371380	SDC1	G	A	0.554513	0.994027	0.0182898	0.001919	1.6e-21	FALSE
rs4650994	1	178515312	TEX35	G	A	0.46816	1	0.0180675	0.00190081	2e-21	FALSE
rs7925100	11	118941596	VPS11	G	A	0.603654	0.999755	0.0184897	0.00194612	2.1e-21	TRUE
rs532436	9	136149830	SURF6	G	A	0.815394	0.999842	-0.0232183	0.0024539	3e-21	TRUE
rs267738	1	150940625	CERS2	T	G	0.780647	1	-0.0214169	0.00229782	1.2e-20	TRUE
rs17309930	11	27748493	BDNF	C	A	0.794867	1	0.021922	0.00235558	1.3e-20	TRUE
rs3129797	6	28992159	ZNF311	C	G	0.882471	0.999881	0.0273248	0.00295376	2.2e-20	TRUE
rs235314	21	46271452	PTTG1IP	C	T	0.467788	0.99851	0.0177558	0.00192017	2.3e-20	TRUE
rs1047891	2	211540507	CPS1	C	A	0.684417	1	0.0188663	0.00204387	2.7e-20	FALSE
rs3803501	15	63352092	TPM1	G	A	0.431057	0.997884	-0.0177746	0.00192606	2.7e-20	TRUE
rs7170463	15	41888918	TYRO3	A	G	0.688571	0.996742	-0.0188509	0.00205932	5.5e-20	TRUE
rs13379043	14	74250126	ELMSAN1	T	C	0.719582	0.959977	-0.0198078	0.0021674	6.3e-20	TRUE
rs8081548	17	7438834	TNFSF12	T	A	0.341482	0.992796	-0.0184231	0.00202118	7.9e-20	TRUE
rs117687565	18	47147524	LIPG	C	T	0.98818	0.935808	-0.0826934	0.00912077	1.2e-19	FALSE
rs142965311	6	27989252	ZNF165	C	T	0.886342	0.99902	0.0268229	0.00299725	3.6e-19	TRUE
rs10750766	11	65473798	KAT5	C	A	0.290137	0.996427	0.018633	0.00209949	7e-19	FALSE
rs12485478	3	12351223	PPARG	A	G	0.973439	0.994067	0.0524164	0.00594023	1.1e-18	FALSE
rs3736802	20	33604042	TRPC4AP	T	C	0.48418	0.999732	-0.0168562	0.00191009	1.1e-18	TRUE
rs6499102	16	66906224	NAE1	A	G	0.0589605	0.995849	-0.0351642	0.00400971	1.8e-18	TRUE
rs1534696	7	26397239	SNX10	C	A	0.459007	1	-0.0166792	0.00191151	2.6e-18	TRUE
rs2963468	5	158003020	EBF1	A	G	0.764701	0.985737	0.0196752	0.00226281	3.5e-18	TRUE
rs55935382	7	50289669	IKZF1	C	A	0.674976	0.998551	-0.0176192	0.00203845	5.5e-18	FALSE
rs12510382	4	970112	DGKQ	A	G	0.539781	0.986335	-0.0165672	0.00192332	7.1e-18	TRUE
rs1468642	19	52341757	FPR3	T	A	0.654875	0.998943	0.0172509	0.00200469	7.6e-18	TRUE
rs112771035	11	126225876	ST3GAL4	C	G	0.927948	0.997671	0.0316396	0.00368121	8.3e-18	TRUE
rs3129962	6	32379383	BTNL2	G	A	0.870649	0.995023	0.0243898	0.00283799	8.4e-18	TRUE
rs11605837	11	68597886	CPT1A	G	T	0.685115	0.993303	0.017594	0.00205551	1.1e-17	TRUE
rs10774579	12	121405210	AC079602.1	T	C	0.520753	0.998568	0.0162438	0.00190678	1.6e-17	TRUE
rs4686739	3	185878419	DGKG	A	G	0.366407	0.992109	-0.0167646	0.00198325	2.8e-17	TRUE
rs2435307	18	21127910	NPC1	C	T	0.513657	0.997536	-0.0161055	0.00190944	3.3e-17	TRUE
rs74419430	6	153459904	RGS17	T	A	0.577629	0.991443	-0.0162764	0.0019355	4.1e-17	TRUE
rs11880219	19	46385997	IRF2BP1	T	A	0.818359	1	0.0207494	0.002473	4.8e-17	FALSE
rs6934962	6	116322349	FRK	C	T	0.59849	0.999545	-0.016256	0.0019412	5.6e-17	TRUE
rs2247355	8	103876780	AZIN1	C	T	0.817319	0.997872	-0.0205787	0.00245896	5.8e-17	TRUE
rs4930352	11	66066993	TMEM151A	G	T	0.505873	0.963295	-0.0161324	0.00193871	8.7e-17	FALSE
rs66763009	7	36193142	EEPD1	T	G	0.56052	0.985772	0.0160456	0.00193121	9.7e-17	TRUE
rs1132274	20	17596155	RRBP1	C	A	0.845971	1	0.0218615	0.00264008	1.2e-16	TRUE
rs10774439	12	6731818	LPAR5	G	A	0.185108	0.97654	-0.0205218	0.00248343	1.4e-16	TRUE
rs34138141	17	40781561	TUBG1	G	T	0.719342	0.998506	0.0175419	0.00212486	1.5e-16	TRUE
rs62492368	7	150537635	AOC1	G	A	0.694926	0.989008	0.0171783	0.00208073	1.5e-16	FALSE
rs10786114	10	95309022	FFAR4	C	T	0.125151	0.997007	-0.0237884	0.00288263	1.6e-16	TRUE
rs11640494	16	88029685	BANP	G	A	0.543344	0.991926	0.0154267	0.00189986	4.7e-16	TRUE
rs9622830	22	38954703	DMC1	C	G	0.645788	0.999048	0.0162347	0.00199987	4.7e-16	TRUE
rs703966	10	80954251	ZMIZ1	G	A	0.581117	0.99654	-0.0156745	0.00193479	5.4e-16	TRUE
rs2289863	19	4028783	PIAS4	C	T	0.24926	0.985917	0.0179113	0.00221437	6e-16	TRUE
rs74735576	3	48357600	SPINK8	G	A	0.984308	1	0.0618713	0.00766335	6.8e-16	TRUE
rs3814883	16	29994922	TAOK2	C	T	0.517527	0.991451	0.0152578	0.0018917	7.3e-16	TRUE
rs557933	1	234853268	IRF2BP2	A	C	0.479656	0.995776	-0.0153071	0.00190803	1e-15	TRUE
rs11658872	17	17425069	PEMT	C	T	0.943302	0.996367	0.0331001	0.00413411	1.2e-15	TRUE
rs10846690	12	125086417	NCOR2	T	C	0.153239	0.976432	-0.0213727	0.00267356	1.3e-15	FALSE
rs16928809	11	2936952	SLC22A18	G	A	0.90691	0.986707	0.0263539	0.00330027	1.4e-15	TRUE
rs2804894	10	33647091	NRP1	G	A	0.265169	0.98178	-0.0173213	0.00218437	2.2e-15	TRUE
rs35777071	4	69361445	TMPRSS11E	T	C	0.345738	0.983461	-0.0158975	0.00201937	3.5e-15	TRUE
rs13097947	3	15846011	ANKRD28	T	C	0.350689	0.963884	-0.0159709	0.00203045	3.7e-15	TRUE
rs34675318	15	64167098	DAPK2	G	A	0.711191	0.996609	0.0165257	0.00210166	3.7e-15	TRUE
rs141062196	17	495327	VPS53	G	A	0.805564	0.996847	0.0188322	0.00241117	5.7e-15	TRUE
rs8014289	14	75377352	RPS6KL1	A	G	0.437716	0.996721	-0.0150509	0.00192733	5.8e-15	TRUE
rs10504477	8	71338185	NCOA2	T	C	0.587809	0.993871	0.0150542	0.00193118	6.4e-15	TRUE
rs1168114	1	63156043	DOCK7	A	G	0.347628	0.998155	-0.0155704	0.0019984	6.6e-15	TRUE
rs3763236	6	42902508	CNPY3	T	C	0.490928	1	-0.0147886	0.00190452	8.2e-15	FALSE
rs830620	3	71679148	EIF4E3	C	T	0.584612	1	-0.0149922	0.00193104	8.2e-15	TRUE
rs3732356	3	119529113	NR1I2	G	T	0.0662188	0.981756	0.0299853	0.00386562	8.7e-15	FALSE
rs2862954	10	101912064	ERLIN1	T	C	0.503711	1	-0.0147529	0.00190521	9.7e-15	TRUE
rs12650112	4	99788480	EIF4E	C	T	0.646595	0.983054	-0.0155669	0.00201253	1e-14	FALSE
rs1446585	2	136407479	R3HDM1	A	G	0.755704	1	-0.0167703	0.00217165	1.1e-14	TRUE
rs11118320	1	219672376	SLC30A10	C	G	0.436231	0.99834	0.0147871	0.00191657	1.2e-14	TRUE
rs9608972	22	30931307	SEC14L6	T	C	0.758544	0.99686	0.0171815	0.00223644	1.6e-14	TRUE
rs12150914	19	47563418	ZC3H4	T	C	0.404855	0.982625	0.0150135	0.00195665	1.7e-14	TRUE
rs11075985	16	53805207	FTO	C	A	0.575568	0.999651	0.0146221	0.00190717	1.8e-14	TRUE
rs9604045	13	113927208	CUL4A	G	T	0.746424	0.919465	-0.0175533	0.00228936	1.8e-14	TRUE
rs1045241	5	118729286	TNFAIP8	C	T	0.728748	0.990735	-0.0164773	0.00215599	2.1e-14	TRUE
rs13076933	3	12327431	PPARG	T	G	0.740599	0.987334	0.0166659	0.00218276	2.3e-14	FALSE
rs2723065	2	65279414	CEP68	A	G	0.623227	1	-0.0149555	0.00196259	2.5e-14	TRUE
rs9274346	6	32632367	HLA-DQB1	C	T	0.607966	0.938985	-0.0152666	0.00200586	2.7e-14	TRUE
rs11231138	11	62316195	AHNAK	C	G	0.62776	0.997019	0.0149781	0.00197162	3e-14	TRUE
rs2268840	3	185931174	DGKG	T	C	0.771541	1	-0.0171774	0.00226794	3.6e-14	TRUE
rs59104589	2	242237902	HDLBP	C	T	0.641714	0.999566	-0.0150125	0.0019818	3.6e-14	TRUE
rs4356188	11	109963745	ZC3H12C	C	G	0.299146	0.995289	0.0157423	0.0020804	3.8e-14	TRUE
rs13220570	6	26753800	ZNF322	T	C	0.867466	0.935861	0.0217739	0.00288842	4.8e-14	TRUE
rs77631377	16	69049293	TANGO6	C	T	0.958168	0.967017	0.0360604	0.00478445	4.8e-14	TRUE
rs595767	17	46957987	ATP5G1	A	G	0.480807	0.995822	0.0143912	0.00191262	5.3e-14	TRUE
rs77605964	7	106962948	COG5	G	A	0.773081	0.998058	-0.0170398	0.00227846	7.5e-14	TRUE
rs3749748	5	127350549	SLC12A2	C	T	0.752736	0.992802	-0.0165751	0.00221806	7.9e-14	TRUE
rs41292412	18	56118358	ALPK2	C	T	0.987884	0.962672	0.0662649	0.00888024	8.5e-14	TRUE
rs116006942	5	53405314	ARL15	G	A	0.939201	0.976075	0.0300143	0.00403531	1e-13	FALSE
rs367677	14	69273090	ZFP36L1	A	G	0.76	0.990103	-0.0167198	0.00224808	1e-13	TRUE
rs143474489	11	50628094	OR4C12	T	A	0.977616	0.971433	-0.0483333	0.00651518	1.2e-13	TRUE
rs6457807	6	35142899	TCP11	T	C	0.825639	0.998648	-0.0185777	0.00250949	1.3e-13	FALSE
rs2298632	1	23710475	TCEA3	C	T	0.501926	0.962354	-0.0142985	0.00193761	1.6e-13	TRUE
rs9657541	8	10643164	SOX7	C	T	0.795918	1	0.0173743	0.00236149	1.9e-13	TRUE
rs117230571	13	41689067	KBTBD6	A	G	0.923044	0.974725	0.0266942	0.00363149	2e-13	TRUE
rs13269725	8	72459889	RP11-1102P16.1	A	G	0.921659	0.997849	0.0259348	0.00353291	2.1e-13	TRUE
rs4979372	9	117140082	AKNA	T	C	0.511221	0.989835	-0.0140592	0.00191627	2.2e-13	TRUE
rs62112763	19	7220013	INSR	C	G	0.561089	0.992194	0.0141168	0.00192737	2.4e-13	TRUE
rs577525	10	99769388	CRTAC1	T	C	0.438094	0.997427	0.0140698	0.00192336	2.6e-13	TRUE
rs1055582	4	39700173	UBE2K	C	T	0.49477	0.996908	-0.013948	0.00190993	2.8e-13	TRUE
rs2314338	17	38344485	RAPGEFL1	T	C	0.730802	1	0.0156879	0.00214987	2.9e-13	FALSE
rs3747973	1	205677148	NUCKS1	A	G	0.407456	0.994851	-0.0141432	0.00193824	2.9e-13	TRUE
rs78025076	4	110569620	CCDC109B	C	T	0.979706	1	0.0492833	0.00675618	3e-13	TRUE
rs6123685	20	55836040	BMP7	G	A	0.745257	1	-0.0159703	0.00219135	3.1e-13	TRUE
rs9646167	14	81635888	GTF2A1	C	T	0.477399	0.990586	0.0139878	0.00192157	3.4e-13	TRUE
rs4760	19	44153100	PLAUR	A	G	0.844628	1	0.0191065	0.00262915	3.7e-13	TRUE
rs28876383	11	48414172	OR4C5	C	G	0.977417	0.782976	0.0523829	0.00722218	4.1e-13	TRUE
rs2011614	17	28781792	CPD	G	A	0.648958	0.998173	0.0144905	0.0019993	4.2e-13	TRUE
rs1611719	6	29829636	HLA-G	G	A	0.79027	0.92965	0.0174799	0.0024141	4.5e-13	TRUE
rs10761737	10	65052205	JMJD1C	T	C	0.583396	0.99861	-0.0140087	0.00193751	4.8e-13	FALSE
rs7595075	2	264019	SH3YL1	C	A	0.653208	0.995773	-0.0144373	0.00200143	5.5e-13	TRUE
rs7158166	14	103241799	TRAF3	T	C	0.406145	0.989202	-0.0140645	0.00195125	5.7e-13	TRUE
rs4788446	16	71856727	AP1G1	T	C	0.252876	0.993979	-0.0154918	0.00217074	9.6e-13	TRUE
rs138354839	5	180416174	BTNL3	C	A	0.9849	0.861392	0.0600103	0.0084113	9.7e-13	TRUE
rs28362901	15	74712937	SEMA7A	C	A	0.911669	0.993468	0.0239698	0.00336333	1e-12	TRUE
rs144033177	20	571467	TCF15	A	C	0.984179	0.952913	0.0558275	0.00783985	1.1e-12	TRUE
rs2218793	11	10380828	AMPD3	C	A	0.71772	0.998968	0.0150235	0.00211111	1.1e-12	TRUE
rs7769059	6	31195996	HCG27	G	A	0.716625	0.993242	0.0150833	0.00212094	1.1e-12	TRUE
rs4599108	2	85543222	TGOLN2	C	T	0.512342	0.976329	-0.0136684	0.00192454	1.2e-12	TRUE
rs587739738	1	149846196	HIST2H2BE	C	T	0.917546	0.980761	-0.0247506	0.00348227	1.2e-12	TRUE
rs62491176	8	9859913	MSRA	T	C	0.859394	0.989297	-0.0194863	0.00274038	1.2e-12	TRUE
rs2237035	4	55526251	KIT	G	T	0.614115	0.997495	-0.0138982	0.00195845	1.3e-12	TRUE
rs968050	6	98574560	POU3F2	C	T	0.51762	0.999818	-0.0135416	0.00190826	1.3e-12	TRUE
rs11057468	12	124637757	FAM101A	C	T	0.606532	0.979087	-0.0139632	0.00197149	1.4e-12	FALSE
rs140201358	11	823586	PNPLA2	C	G	0.986274	1	0.0578616	0.00817414	1.5e-12	TRUE
rs4800356	18	19658460	RP11-595B24.2	C	T	0.710668	0.906643	0.0155879	0.00220637	1.6e-12	TRUE
rs75817747	11	46231010	CREB3L1	C	T	0.971092	0.98359	-0.0404601	0.00573483	1.7e-12	TRUE
rs76428106	13	28604007	FLT3	T	C	0.98703	0.922024	0.0620148	0.00879025	1.7e-12	TRUE
rs11170516	12	53752692	SP7	G	A	0.846472	0.995637	0.0186506	0.0026451	1.8e-12	TRUE
rs6924387	6	137082948	MAP3K5	A	G	0.589714	0.98476	0.013725	0.0019512	2e-12	TRUE
rs74456742	17	42191796	HDAC5	G	A	0.961944	0.938821	-0.0361479	0.00514752	2.2e-12	TRUE
rs10252234	7	1114381	C7orf50	C	T	0.762829	0.995516	-0.0157095	0.00224114	2.4e-12	TRUE
rs6664374	1	66073952	LEPR	C	T	0.652777	0.992015	-0.0140517	0.00200536	2.4e-12	TRUE
rs13147189	4	100270256	ADH1B	T	C	0.683123	0.99808	0.0143403	0.00204808	2.5e-12	FALSE
rs62486442	8	12623463	LONRF1	G	A	0.666099	0.967098	0.0142368	0.00204354	3.2e-12	TRUE
rs9347737	6	163740322	PACRG	A	G	0.5717	0.977278	0.0135465	0.00194733	3.5e-12	TRUE
rs147525635	15	43468698	EPB42	G	A	0.440725	0.994018	0.0133628	0.00192262	3.6e-12	FALSE
rs62338910	4	104253889	CENPE	A	G	0.764896	0.998517	-0.0156104	0.00225012	4e-12	TRUE
rs140064750	8	19906156	LPL	T	C	0.975453	0.931771	0.0439765	0.00634248	4.1e-12	FALSE
rs2071379	17	26695832	TMEM199	A	G	0.404861	0.997882	0.0134628	0.00194299	4.2e-12	TRUE
rs76602912	20	57459868	GNAS	T	C	0.976212	1	0.04341	0.00626441	4.2e-12	TRUE
rs34555420	6	26090270	HFE	G	T	0.901997	0.997087	0.0221737	0.00320501	4.6e-12	TRUE
rs1225053	3	131642852	CPNE4	T	C	0.735506	0.993755	0.0149852	0.00216705	4.7e-12	FALSE
rs75572195	9	19360566	DENND4C	G	A	0.906129	1	-0.0225924	0.00326704	4.7e-12	TRUE
rs113710278	16	56295380	GNAO1	C	T	0.985466	0.992938	-0.0545632	0.00789567	4.8e-12	FALSE
rs150237291	18	46781014	DYM	T	C	0.978201	0.989397	-0.045222	0.00656372	5.6e-12	FALSE
rs34940374	7	150331377	GIMAP6	G	A	0.817026	0.995729	0.0170097	0.00247054	5.8e-12	FALSE
rs76213248	19	11269893	SPC24	C	T	0.58953	0.992113	-0.0133361	0.00194439	6.9e-12	FALSE
rs2964007	5	153213649	GRIA1	A	G	0.338603	0.990989	-0.0138582	0.00202108	7e-12	TRUE
rs2520096	9	136919416	BRD3	A	G	0.729808	0.993985	-0.0147445	0.00215138	7.2e-12	TRUE
rs35706812	2	128593977	POLR2D	A	G	0.570299	0.998915	0.0131394	0.00192235	8.2e-12	TRUE
rs73221948	8	25464670	CDCA2	G	T	0.709278	0.920498	0.0148625	0.00217656	8.6e-12	TRUE
rs9469583	6	33717770	IP6K3	T	C	0.480341	0.993943	-0.0130287	0.00190922	8.8e-12	FALSE
rs6590207	11	126316025	KIRREL3	A	G	0.709335	0.928092	0.0148093	0.00217089	9e-12	TRUE
rs11601507	11	5701074	TRIM5	C	A	0.930383	1	0.0251639	0.00369024	9.2e-12	TRUE
rs12803463	11	58376120	ZFP91	G	A	0.919021	0.99658	-0.0237269	0.00349281	1.1e-11	TRUE
rs79634051	11	14561945	PSMA1	G	C	0.971824	1	-0.0390728	0.00574946	1.1e-11	TRUE
rs13263821	8	105982209	RP11-127H5.1	G	C	0.813088	0.957582	0.0168344	0.0024835	1.2e-11	TRUE
rs2705616	4	87862396	AFF1	C	G	0.469012	0.994973	0.0129676	0.00191265	1.2e-11	TRUE
rs9980311	21	46899279	COL18A1	A	G	0.744246	0.965064	0.0151544	0.00223331	1.2e-11	TRUE
rs330042	8	9105172	RP11-10A14.4	G	A	0.734194	0.993151	-0.0145553	0.00215177	1.3e-11	TRUE
rs11021232	11	95320808	FAM76B	T	C	0.819041	0.986876	0.0167738	0.00248706	1.5e-11	TRUE
rs11631178	15	58714787	LIPC	T	C	0.896191	1	-0.0210646	0.00312385	1.5e-11	FALSE
rs12411959	10	34015681	PARD3	A	T	0.779096	0.991827	0.015565	0.00230653	1.5e-11	TRUE
rs1884589	20	21885619	PAX1	A	C	0.434151	0.99944	0.0129945	0.00192628	1.5e-11	TRUE
rs113761591	3	127305355	TPRA1	C	T	0.799746	0.996911	0.0160887	0.00238662	1.6e-11	TRUE
rs12814794	12	26440698	SSPN	G	A	0.246311	0.989212	-0.0149334	0.00222011	1.7e-11	TRUE
rs2585398	17	8054860	PER1	C	A	0.450505	0.990428	0.0129471	0.00192695	1.8e-11	TRUE
rs374039502	13	108960385	TNFSF13B	T	A	0.97895	0.889617	0.047464	0.00706251	1.8e-11	TRUE
rs72729582	14	69149372	RAD51B	A	G	0.927034	0.970022	-0.0250334	0.00372787	1.9e-11	TRUE
rs2910949	5	39522481	DAB2	T	G	0.645112	0.994809	-0.0134098	0.00199913	2e-11	TRUE
rs67344323	8	64653461	YTHDF3	T	C	0.743768	0.996627	0.0145699	0.00217461	2.1e-11	TRUE
rs2204886	12	107128090	RP11-144F15.1	T	A	0.479697	0.997617	0.0127576	0.00190712	2.2e-11	TRUE
rs74500135	9	106603816	SMC2	T	C	0.990154	0.92406	-0.0670791	0.0100302	2.3e-11	FALSE
rs11688682	2	121347612	LINC01101	G	C	0.729164	0.931913	-0.0147911	0.00221353	2.4e-11	TRUE
rs16969990	17	46230891	SKAP1	C	T	0.929705	0.998971	-0.0248864	0.00373266	2.6e-11	TRUE
rs11687520	2	173926771	RAPGEF4	T	C	0.829268	0.984677	-0.0169198	0.00254337	2.9e-11	TRUE
rs1663626	1	212422567	PPP2R5A	C	A	0.600726	0.988297	-0.0129921	0.00195349	2.9e-11	TRUE
rs13066793	3	87037543	VGLL3	A	G	0.909883	1	-0.0220822	0.0033292	3.3e-11	TRUE
rs62092069	18	40735531	RIT2	G	A	0.628841	1	-0.0130536	0.00197405	3.8e-11	TRUE
rs13144151	4	146403165	SMAD1	A	G	0.149999	0.974881	-0.0178651	0.0027037	3.9e-11	TRUE
rs838777	12	123159262	HCAR1	C	T	0.861738	0.992497	-0.0183011	0.00276922	3.9e-11	FALSE
rs3733890	5	78421959	DMGDH	G	A	0.707326	1	0.0138142	0.00209294	4.1e-11	TRUE
rs34695471	11	67076064	SSH3	G	A	0.934125	0.956553	-0.0258355	0.00391974	4.4e-11	TRUE
rs55652051	22	29905277	THOC5	A	G	0.77056	0.98673	0.015059	0.00228689	4.6e-11	TRUE
rs17740942	8	116891360	TRPS1	T	A	0.884739	0.945411	-0.0200846	0.00305284	4.7e-11	FALSE
rs28712486	9	86481873	KIF27	C	A	0.769172	0.991239	-0.0148907	0.00226903	5.3e-11	TRUE
rs11254464	10	17265447	VIM	T	C	0.576895	0.995939	-0.0126591	0.00193105	5.5e-11	TRUE
rs13042367	20	46219058	NCOA3	A	G	0.721412	0.999604	-0.0139068	0.002129	6.5e-11	TRUE
rs12045101	1	110267651	GSTM5	C	T	0.759138	0.99459	0.014553	0.0022293	6.7e-11	FALSE
rs12975319	19	3414088	NFIC	G	A	0.698154	0.988287	0.01363	0.00209103	7.1e-11	TRUE
rs1771582	1	161614490	FCGR2B	T	G	0.442603	0.931092	-0.0128979	0.00197851	7.1e-11	TRUE
rs7583067	2	100796850	AFF3	C	T	0.759886	0.989461	-0.0145605	0.00223558	7.4e-11	TRUE
rs2781668	6	131897278	ARG1	C	T	0.834113	0.997078	0.016676	0.00256237	7.6e-11	TRUE
rs73457437	11	49500475	FOLH1	G	A	0.967901	0.997709	0.0350687	0.00539553	8.1e-11	TRUE
rs11878235	19	7976698	MAP2K7	G	A	0.406681	0.977434	-0.0127368	0.00196074	8.3e-11	FALSE
rs73082723	3	51926817	IQCF1	C	A	0.780223	0.922002	-0.0155127	0.00239085	8.7e-11	FALSE
rs150300171	7	74102895	GTF2I	A	C	0.953797	0.997917	0.0294484	0.00454497	9.2e-11	TRUE
rs12516070	5	59391636	PDE4D	T	C	0.483786	0.975422	-0.0124977	0.00193291	1e-10	TRUE
rs32578	5	149211868	PPARGC1B	G	A	0.690984	0.999452	-0.0133241	0.00206536	1.1e-10	TRUE
rs62428831	6	143247161	HIVEP2	T	C	0.858454	0.982276	-0.0177819	0.00275567	1.1e-10	TRUE
rs72801474	5	132444128	HSPA4	G	A	0.908103	1	-0.0212955	0.00330267	1.1e-10	TRUE
rs12686780	9	95382297	CENPP	C	T	0.825	0.99715	0.0161543	0.00251058	1.2e-10	TRUE
rs4875043	8	144496772	MAFA	A	C	0.783179	0.975908	0.0149835	0.00232872	1.2e-10	FALSE
rs10950390	7	12224708	TMEM106B	C	T	0.791891	0.987117	0.0151656	0.00235887	1.3e-10	TRUE
rs61884030	11	14444543	COPB1	T	C	0.860509	0.991485	-0.0177467	0.00275973	1.3e-10	TRUE
rs2298214	1	935222	HES4	C	A	0.422628	0.984598	0.0124547	0.00194118	1.4e-10	TRUE
rs15052	19	41813375	HNRNPUL1	T	C	0.824152	0.995882	-0.016053	0.00250994	1.6e-10	TRUE
rs68006638	6	25710571	SCGN	G	A	0.903995	0.983564	0.0208037	0.00325621	1.7e-10	TRUE
rs9884482	4	106081636	TET2	T	C	0.628049	1	0.0125876	0.00197228	1.7e-10	TRUE
rs13323506	3	12737231	RAF1	A	C	0.311266	0.996556	-0.0131152	0.00205833	1.9e-10	TRUE
rs183078	13	49513352	FNDC3A	A	G	0.597444	0.998593	-0.0123941	0.00194734	2e-10	TRUE
rs4654395	1	29567412	PTPRU	C	T	0.475033	0.990925	0.0121325	0.00191085	2.2e-10	TRUE
rs78595810	3	46909812	MYL3	G	T	0.986712	1	0.0527925	0.00832472	2.3e-10	TRUE
rs17041868	2	111894720	BCL2L11	T	C	0.935985	1	0.0245869	0.00388138	2.4e-10	TRUE
rs61926301	12	51157863	ATF1	G	T	0.596663	0.999008	-0.0122696	0.00193816	2.4e-10	TRUE
rs185073199	1	145536716	ITGA10	T	A	0.989733	0.874824	-0.0637345	0.010073	2.5e-10	TRUE
rs7036107	9	92177897	GADD45G	A	G	0.489022	0.963246	0.0122734	0.00194398	2.7e-10	TRUE
rs72654647	1	25022314	SRRM1	G	A	0.752205	0.995229	0.0138902	0.00220715	3.1e-10	TRUE
rs112192770	11	46991808	C11orf49	C	T	0.946968	0.872837	-0.0286032	0.00455297	3.3e-10	TRUE
rs200540247	15	83465789	FSD2	A	C	0.288922	0.97456	-0.0133506	0.00212465	3.3e-10	TRUE
rs248653	5	130656028	CDC42SE2	T	A	0.963341	0.992664	0.0319312	0.00508625	3.4e-10	TRUE
rs1240820	6	16825137	ATXN1	G	A	0.706837	0.991175	-0.0131815	0.00210066	3.5e-10	TRUE
rs56105022	1	224544746	CNIH4	G	A	0.96422	0.897815	0.0338754	0.00539809	3.5e-10	TRUE
rs1086056	3	154088411	GPR149	T	G	0.155371	0.996198	0.0165187	0.00263462	3.6e-10	TRUE
rs4078216	12	125434716	DHX37	G	A	0.759913	0.998105	-0.0139898	0.00223036	3.6e-10	FALSE
rs55801554	5	158622532	RNF145	C	A	0.752647	0.996209	-0.0138395	0.00221341	4e-10	TRUE
rs9877304	3	196073072	UBXN7	G	A	0.736691	0.989324	0.0135927	0.00217383	4e-10	TRUE
rs11043221	12	122301044	HPD	A	C	0.701528	0.98043	-0.0131113	0.00210024	4.3e-10	FALSE
rs17566828	11	111644401	PPP2R1B	G	A	0.959171	0.997968	-0.0300435	0.00481323	4.3e-10	TRUE
rs2417125	9	131562232	TBC1D13	A	G	0.715983	0.999184	0.0132127	0.0021168	4.3e-10	TRUE
rs11883967	2	66673862	MEIS1	A	C	0.338493	0.990375	-0.0125786	0.00201649	4.4e-10	TRUE
rs4947121	6	111834954	REV3L	T	C	0.226407	0.996703	0.0141734	0.00227627	4.8e-10	TRUE
rs738409	22	44324727	PNPLA3	C	G	0.783224	1	0.0143977	0.00231669	5.1e-10	TRUE
rs10896581	11	56964224	LRRC55	G	A	0.878793	0.996659	0.0181347	0.00292183	5.4e-10	TRUE
rs183906992	7	95011948	PON1	T	C	0.957251	0.98549	-0.029467	0.00474795	5.4e-10	TRUE
rs2965169	19	45251156	BCL3	A	C	0.611261	1	-0.0121294	0.0019547	5.5e-10	FALSE
rs11961755	6	121766286	GJA1	G	A	0.751952	0.991742	0.0137125	0.00221168	5.6e-10	TRUE
rs62565259	9	102162570	SEC61B	C	T	0.828998	0.984333	-0.015788	0.00255179	6.1e-10	TRUE
rs2098918	4	37151533	KIAA1239	C	T	0.544869	0.994856	-0.0118408	0.00191617	6.4e-10	TRUE
rs77234291	16	66911898	PDP2	A	G	0.983687	1	-0.0459533	0.00743706	6.5e-10	TRUE
rs1252425	12	67651972	CAND1	C	G	0.344146	0.991682	-0.0124305	0.00201368	6.7e-10	TRUE
rs77916918	11	56628086	OR9G4	G	A	0.965751	1	-0.0321839	0.00522739	7.4e-10	TRUE
rs7488780	12	20579392	PDE3A	G	C	0.795737	0.993463	-0.0145424	0.00237131	8.6e-10	FALSE
rs72805692	10	71099109	HK1	A	G	0.884869	0.995774	0.0183089	0.00299205	9.4e-10	TRUE
rs2551980	2	208518317	METTL21A	A	G	0.183209	0.992601	0.0150704	0.00246397	9.6e-10	TRUE
rs4976033	5	67714246	PIK3R1	A	G	0.598176	0.972517	0.012025	0.00196948	1e-09	TRUE
rs61919816	11	51160886	OR4A5	C	T	0.975611	0.732056	0.0437704	0.0071756	1.1e-09	TRUE
rs6021914	20	51031169	ZFP64	T	C	0.63443	0.998248	-0.0120633	0.00198387	1.2e-09	TRUE
rs73179655	13	45492138	NUFIP1	G	T	0.968588	0.989181	-0.0334657	0.00550837	1.2e-09	TRUE
rs113261881	1	154997572	DCST2	G	A	0.93705	0.974786	0.0240304	0.00396137	1.3e-09	TRUE
rs28510484	15	31637569	KLF13	G	C	0.82954	0.990699	0.0154202	0.00253961	1.3e-09	TRUE
rs74328314	1	61670759	NFIA	A	G	0.926466	0.955087	-0.0225872	0.003721	1.3e-09	TRUE
rs12998038	2	42602387	COX7A2L	C	T	0.741297	0.986778	-0.0132202	0.00218491	1.4e-09	TRUE
rs57074291	2	227229344	IRS1	C	G	0.739309	0.997486	-0.0131032	0.00216546	1.4e-09	FALSE
rs10916239	1	228088833	WNT9A	T	C	0.619944	0.992586	-0.0118827	0.00196487	1.5e-09	TRUE
rs1970811	10	126696496	CTBP2	T	C	0.542259	0.996181	0.0115949	0.00191781	1.5e-09	TRUE
rs75032664	8	19692425	INTS10	C	G	0.987091	0.85248	0.0549281	0.00908895	1.5e-09	FALSE
rs7725218	5	1282414	TERT	G	A	0.661578	0.998582	0.012181	0.00201455	1.5e-09	TRUE
rs6790951	3	160025287	RP11-432B6.3	C	T	0.520317	0.99882	0.0115111	0.00190912	1.6e-09	TRUE
rs8126001	20	62711459	OPRL1	C	T	0.510495	0.993371	-0.0115713	0.00191676	1.6e-09	TRUE
rs13041173	20	32542814	RALY	A	G	0.658499	0.996071	0.0120958	0.00201716	2e-09	TRUE
rs3794752	17	53382829	HLF	T	C	0.719362	0.981143	-0.0128343	0.00213899	2e-09	TRUE
rs1818917	15	23941678	NDN	C	T	0.487558	0.995628	-0.0114094	0.00191028	2.3e-09	TRUE
rs11878604	19	41333284	CTC-490E21.12	T	C	0.92873	0.989101	-0.0221996	0.00372384	2.5e-09	TRUE
rs1431659	8	73439070	KCNB2	A	G	0.271535	0.995496	-0.0127629	0.00214127	2.5e-09	TRUE
rs72755439	9	100809135	NANS	C	T	0.711449	0.961584	-0.0127875	0.00214535	2.5e-09	TRUE
rs13111599	4	83917037	LIN54	A	G	0.262806	0.99669	-0.0128995	0.00216686	2.6e-09	TRUE
rs2364723	2	178126546	NFE2L2	G	C	0.680846	0.994752	-0.0121743	0.0020466	2.7e-09	TRUE
rs7622114	3	36960660	TRANK1	C	A	0.418986	0.989355	-0.0115403	0.00194017	2.7e-09	TRUE
rs7658082	4	91245506	CCSER1	T	C	0.450788	0.997618	0.0113473	0.00191572	3.2e-09	TRUE
rs9646934	2	111822002	ACOXL	C	G	0.321581	0.979311	-0.0121568	0.00205443	3.3e-09	TRUE
rs254559	5	134444982	C5orf66	C	A	0.595173	0.997414	0.0114965	0.00194458	3.4e-09	TRUE
rs12921195	16	4677604	MGRN1	C	A	0.860497	0.929521	0.0166503	0.0028188	3.5e-09	TRUE
rs1412234	9	28410683	LINGO2	T	C	0.672866	0.991293	0.0120266	0.00203605	3.5e-09	TRUE
rs34717889	3	150146399	TSC22D2	T	A	0.802871	0.949166	-0.0144811	0.00245215	3.5e-09	TRUE
rs61596977	8	95997165	NDUFAF6	C	T	0.859636	0.993351	0.0161666	0.00273748	3.5e-09	TRUE
rs1083470	2	147871114	ACVR2A	G	A	0.384281	0.994336	-0.0115491	0.00195994	3.8e-09	TRUE
rs11171710	12	56368078	RAB5B	G	A	0.551858	0.983132	0.0113701	0.00192952	3.8e-09	TRUE
rs73151974	7	134669523	AGBL3	C	T	0.855977	0.984273	0.0161097	0.00273403	3.8e-09	TRUE
rs76530346	9	94010298	AUH	G	A	0.905052	0.985676	0.0192931	0.00327359	3.8e-09	TRUE
rs58298943	12	57391292	HBCBP	C	T	0.915682	0.998779	-0.0201854	0.00342785	3.9e-09	TRUE
rs9526023	13	45524626	NUFIP1	G	A	0.969048	0.992284	-0.0325768	0.00553796	4e-09	TRUE
rs17124112	14	88605509	KCNK10	C	A	0.920067	0.994794	0.0207538	0.00352975	4.1e-09	TRUE
rs115912456	5	82815158	VCAN	A	G	0.958736	0.999732	-0.0281485	0.00478898	4.2e-09	TRUE
rs7251640	19	18614935	ELL	T	C	0.805982	0.984623	-0.014263	0.00242839	4.3e-09	TRUE
rs10438354	15	67336207	SMAD3	C	G	0.64975	0.959801	-0.0119313	0.00203653	4.7e-09	TRUE
rs3825669	14	89804276	FOXN3	A	G	0.195052	0.992915	-0.0141866	0.00242127	4.7e-09	TRUE
rs16975758	17	68419330	KCNJ2	G	A	0.623171	0.991339	-0.0115692	0.00197895	5e-09	TRUE
rs6940493	6	20304563	MBOAT1	A	T	0.314517	0.984901	-0.0120893	0.00206773	5e-09	TRUE
rs34720381	1	171455322	PRRC2C	C	T	0.908534	0.994002	0.0193223	0.00330627	5.1e-09	TRUE
rs1894544	22	48881562	FAM19A5	G	C	0.545377	0.994022	0.0112374	0.00192394	5.2e-09	TRUE
rs549058	13	51201045	DLEU1	G	T	0.879681	0.999412	-0.0171598	0.00293727	5.2e-09	TRUE
rs8127283	21	16403394	NRIP1	G	A	0.511405	0.824693	0.0123137	0.00210868	5.2e-09	TRUE
rs75246752	1	145630111	RNF115	G	C	0.987103	1	-0.0490747	0.00841723	5.5e-09	TRUE
rs34830321	16	58616997	CNOT1	C	T	0.985981	0.945334	0.0480174	0.0082396	5.6e-09	TRUE
rs1349852	4	69533217	UGT2B15	A	C	0.524708	0.983416	-0.011216	0.00192586	5.7e-09	TRUE
rs10826337	10	61409469	SLC16A9	G	A	0.592595	0.996357	0.0113214	0.00194454	5.8e-09	TRUE
rs7903537	10	76847490	DUSP13	C	T	0.477147	0.99442	0.0111542	0.00191546	5.8e-09	TRUE
rs1155347	6	39146230	KCNK5	T	C	0.780573	0.97736	-0.0135478	0.00232758	5.9e-09	TRUE
rs117499775	17	44078618	MAPT	T	C	0.959835	1	0.0282696	0.00485716	5.9e-09	TRUE
rs2100692	3	48193753	CDC25A	G	A	0.904028	0.97925	-0.0189922	0.00326641	6.1e-09	TRUE
rs4691379	4	157706904	PDGFC	C	T	0.681061	0.997902	-0.0118813	0.00204348	6.1e-09	TRUE
rs11938781	4	17924734	LCORL	T	C	0.834629	0.990315	0.0149535	0.00257553	6.4e-09	TRUE
rs1862205	5	108656635	PJA2	G	A	0.595274	0.996211	-0.0112811	0.00194403	6.5e-09	TRUE
rs141440048	1	182328198	GLUL	C	T	0.982335	0.911533	-0.0438819	0.00756828	6.7e-09	FALSE
rs2339234	5	170612546	RANBP17	G	A	0.316996	0.992589	0.0119298	0.00205741	6.7e-09	TRUE
rs57348955	16	31185882	FUS	G	A	0.609801	0.96778	-0.0113912	0.00196547	6.8e-09	TRUE
rs6806529	3	123049938	ADCY5	A	C	0.436378	0.988497	-0.0111889	0.0019316	6.9e-09	TRUE
rs12926854	16	85951258	IRF8	A	G	0.730087	0.990138	-0.0123559	0.0021336	7e-09	TRUE
rs567056	11	30435051	MPPED2	G	T	0.616495	0.992515	0.0113638	0.00196241	7e-09	TRUE
rs76246107	19	50121274	PRR12	G	A	0.919498	0.94549	0.0208129	0.00360074	7.5e-09	TRUE
rs4855582	3	108867705	MORC1	C	T	0.570378	0.999352	-0.0110991	0.00192389	8e-09	TRUE
rs56017932	18	104473	RP11-683L23.1	G	C	0.799522	0.785186	-0.0154887	0.00268525	8e-09	TRUE
rs2245477	15	61948435	VPS13C	C	A	0.631952	0.995431	0.0114227	0.00198073	8.1e-09	TRUE
rs2645979	12	84017043	TMTC2	G	A	0.642633	0.999412	-0.0114379	0.00198628	8.5e-09	TRUE
rs79311290	16	85150163	FAM92B	A	G	0.89194	0.898972	0.018448	0.00320539	8.6e-09	TRUE
rs11653260	17	66464683	WIPI1	A	G	0.785025	0.989916	0.0134197	0.00233215	8.7e-09	FALSE
rs2534596	7	38277792	STARD3NL	A	G	0.619844	0.988199	-0.0113602	0.00197506	8.8e-09	TRUE
rs6874833	5	75696662	IQGAP2	C	T	0.370987	0.998207	-0.0113475	0.00197379	9e-09	TRUE
rs6131012	20	44728661	NCOA5	A	G	0.603185	0.983166	-0.011299	0.00196952	9.6e-09	FALSE
rs7650845	3	114484372	ZBTB20	C	T	0.185559	0.988827	0.0141034	0.00245916	9.7e-09	TRUE
rs6059958	20	30143278	HM13	C	T	0.829258	0.985851	-0.0146548	0.00255545	9.8e-09	TRUE
rs3859588	20	46476143	SULF2	T	A	0.782253	0.983435	0.0133561	0.00233357	1e-08	TRUE
rs6987377	8	106590684	ZFPM2	A	G	0.41724	0.985349	-0.0111003	0.00193962	1e-08	TRUE
rs75479205	6	7255610	RREB1	A	G	0.810505	0.991673	-0.0139462	0.00243671	1e-08	TRUE
rs11009262	10	33448764	NRP1	G	T	0.942683	1	0.0234022	0.00409294	1.1e-08	TRUE
rs1395221	4	24626903	DHX15	G	T	0.602353	0.990219	0.0111605	0.0019538	1.1e-08	TRUE
rs201441	7	101737327	CUX1	T	G	0.419318	0.99543	0.0110517	0.00193441	1.1e-08	TRUE
rs6738438	2	230020220	PID1	C	T	0.636427	0.992942	0.0113203	0.00198227	1.1e-08	TRUE
rs7316878	12	33715933	SYT10	T	C	0.566337	0.909013	-0.0115239	0.002017	1.1e-08	TRUE
rs12146566	11	103871404	PDGFD	A	C	0.802646	0.994704	0.0136347	0.00239481	1.2e-08	TRUE
rs13300004	9	107422611	OR13D1	A	G	0.986697	0.942948	0.0487788	0.00856312	1.2e-08	FALSE
rs2362541	2	30478453	LBH	T	G	0.492483	0.996951	0.0108519	0.00190343	1.2e-08	TRUE
rs35580606	7	36292925	EEPD1	A	G	0.483091	0.999018	0.0108931	0.0019103	1.2e-08	TRUE
rs6762415	3	133478557	TF	T	G	0.464711	0.995379	0.010907	0.00191363	1.2e-08	TRUE
rs7826177	8	34406540	UNC5D	T	C	0.364577	0.990895	-0.0112826	0.00197935	1.2e-08	TRUE
rs12692596	2	161265910	RBMS1	C	T	0.627892	0.996301	0.0111672	0.00196568	1.3e-08	TRUE
rs42125	7	72823777	FZD9	A	G	0.976791	0.814779	0.0398455	0.00700562	1.3e-08	FALSE
rs6002946	22	43150523	A4GALT	G	T	0.322817	0.993213	-0.0116715	0.00205333	1.3e-08	TRUE
rs680321	18	29797958	GAREM	T	C	0.543443	0.998969	-0.0108871	0.00191678	1.3e-08	TRUE
rs2750411	6	139226630	REPS1	T	G	0.5081	0.996402	0.0108389	0.00190931	1.4e-08	TRUE
rs38166	7	15889360	MEOX2	T	C	0.248987	0.986459	-0.0125618	0.00221469	1.4e-08	TRUE
rs4755720	11	43628749	HSD17B12	C	T	0.39257	0.992727	-0.0110921	0.00195556	1.4e-08	TRUE
rs8102873	19	57488423	ZIM2	C	T	0.415346	1	0.0109694	0.00193415	1.4e-08	TRUE
rs10879184	12	71106648	PTPRR	C	T	0.503689	0.984813	0.0108668	0.00191837	1.5e-08	TRUE
rs11000468	10	74711376	PLA2G12B	C	T	0.744676	0.966922	-0.0125964	0.00222448	1.5e-08	TRUE
rs11948445	5	52664796	FST	A	G	0.589468	0.966238	0.0111655	0.00197172	1.5e-08	FALSE
rs139828053	3	195298892	APOD	T	C	0.969099	0.969081	0.0316402	0.00558568	1.5e-08	TRUE
rs2456722	10	121659811	SEC23IP	A	G	0.400778	0.953827	-0.0112798	0.00199071	1.5e-08	TRUE
rs35828909	14	52574576	NID2	A	C	0.447405	0.970949	0.0110498	0.0019502	1.5e-08	TRUE
rs36092527	19	56181408	U2AF2	T	C	0.884991	1	0.0168993	0.00298437	1.5e-08	TRUE
rs10901802	10	126354554	RP11-12J10.3	G	C	0.479925	0.996747	-0.0107953	0.00191181	1.6e-08	TRUE
rs34559316	19	38863464	PSMD8	C	A	0.809976	0.992198	0.0137492	0.00243406	1.6e-08	TRUE
rs61905599	11	49786495	OR4C13	C	A	0.978278	0.883301	0.0391427	0.00692247	1.6e-08	TRUE
rs7039168	9	13719203	NFIB	A	G	0.327103	0.99197	-0.0115176	0.00203799	1.6e-08	TRUE
rs1411432	9	16728532	BNC2	A	C	0.813585	0.991864	0.0138488	0.00245594	1.7e-08	TRUE
rs7218647	17	76769605	CYTH1	G	A	0.440959	0.994255	-0.0108574	0.00192634	1.7e-08	FALSE
rs9610329	22	36042986	APOL6	C	T	0.572465	0.960642	0.0111279	0.00197158	1.7e-08	TRUE
rs16885512	5	55766621	CTC-236F12.4	C	G	0.920412	0.983578	0.0199999	0.0035519	1.8e-08	TRUE
rs2175766	4	76572191	G3BP2	A	C	0.460262	0.999209	-0.0107801	0.00191476	1.8e-08	TRUE
rs13195251	6	153644070	AL590867.1	T	C	0.291755	0.895214	0.0124022	0.00221093	2e-08	TRUE
rs28455602	4	120034116	MYOZ2	A	G	0.814684	0.993119	-0.0138196	0.00246224	2e-08	TRUE
rs3746915	21	43718792	ABCG1	A	G	0.419058	0.995855	-0.0108977	0.00194119	2e-08	TRUE
rs4410790	7	17284577	AHR	T	C	0.369141	1	0.0110975	0.00197632	2e-08	FALSE
rs56131490	2	135263081	TMEM163	G	A	0.850526	1	-0.0149621	0.00266412	2e-08	TRUE
rs61748951	1	156038058	RAB25	C	A	0.975927	0.931877	0.0359832	0.00640951	2e-08	FALSE
rs12713007	2	48484467	FOXN2	C	T	0.499372	0.988719	0.0107042	0.00190928	2.1e-08	TRUE
rs4550673	2	112941372	FBLN7	A	G	0.916888	1	0.0193007	0.00344204	2.1e-08	TRUE
rs514924	11	118346863	KMT2A	A	G	0.100433	0.992929	0.017815	0.00317706	2.1e-08	TRUE
rs79616633	16	56801047	NUP93	C	T	0.977713	0.995021	0.0358494	0.00640027	2.1e-08	FALSE
rs4997370	1	183100563	LAMC1	G	T	0.413276	0.957494	-0.0110182	0.00196961	2.2e-08	FALSE
rs1955512	14	33175822	AKAP6	G	A	0.4242	0.96141	-0.0110036	0.00197025	2.3e-08	TRUE
rs4924471	15	40744046	BAHD1	G	T	0.915161	0.980537	-0.0192659	0.0034489	2.3e-08	TRUE
rs12705595	7	109103912	FLJ00325	G	A	0.626631	0.984873	-0.0110687	0.00198329	2.4e-08	TRUE
rs6893139	5	124057584	ZNF608	G	A	0.59546	0.991305	0.0108901	0.00195049	2.4e-08	TRUE
rs144567740	7	139099813	C7orf55-LUC7L2	T	G	0.805002	0.923282	-0.0139604	0.00250373	2.5e-08	TRUE
rs2414178	15	53001538	FAM214A	T	C	0.774557	0.966507	-0.0129245	0.00231843	2.5e-08	TRUE
rs11202156	10	88511326	BMPR1A	G	T	0.727174	0.993517	0.0119436	0.00214482	2.6e-08	TRUE
rs1517500	2	226306993	NYAP2	C	T	0.17255	0.995422	-0.0140382	0.00252114	2.6e-08	FALSE
rs17185038	1	28219658	RPA2	C	G	0.933346	1	-0.0211879	0.0038104	2.7e-08	TRUE
rs2302367	12	6861043	MLF2	T	C	0.509376	0.986053	0.0106511	0.00191637	2.7e-08	TRUE
rs11546878	3	183976103	EIF2B5	C	T	0.825608	1	-0.0139577	0.00251439	2.8e-08	TRUE
rs1012306	12	101888063	SPIC	C	T	0.438807	0.996573	-0.0106663	0.0019221	2.9e-08	TRUE
rs2663924	15	81392903	C15orf26	T	G	0.245477	0.988027	-0.0123517	0.00222705	2.9e-08	TRUE
rs3903399	1	205041542	CNTN2	T	C	0.788585	0.997627	0.0129246	0.00232968	2.9e-08	TRUE
rs61993685	14	100765823	SLC25A29	T	C	0.923551	1	-0.0198954	0.00358972	3e-08	TRUE
rs117435644	9	112575692	PALM2	G	C	0.76159	0.998389	-0.0123936	0.00223809	3.1e-08	TRUE
rs7188071	16	28917644	RABEP2	T	C	0.353251	0.998864	-0.0109104	0.00197114	3.1e-08	TRUE
rs2155220	11	76266172	C11orf30	C	T	0.562048	1	0.0105782	0.00191335	3.2e-08	FALSE
rs12119128	1	201771326	NAV1	G	A	0.699195	0.963962	0.0116627	0.00211195	3.3e-08	TRUE
rs11622947	14	98396293	C14orf64	C	T	0.458866	0.998125	0.0105963	0.00192034	3.4e-08	TRUE
rs502627	6	154450989	OPRM1	A	G	0.896658	0.915588	-0.0180224	0.00326824	3.5e-08	TRUE
rs78456138	2	163132346	IFIH1	C	T	0.975902	0.973252	-0.0346587	0.00628445	3.5e-08	TRUE
rs546436456	4	27979911	RP11-180C1.1	T	G	0.966752	0.830161	0.0321243	0.00583356	3.7e-08	TRUE
rs73455693	18	58027496	MC4R	G	A	0.96277	0.974324	-0.0281128	0.00510598	3.7e-08	TRUE
rs12986742	2	58975143	FANCL	T	C	0.524097	0.989282	0.0105189	0.00191333	3.8e-08	TRUE
rs67934334	8	14291955	SGCZ	G	A	0.373766	0.986228	-0.0108581	0.00197511	3.9e-08	TRUE
rs454968	5	112188456	CTC-554D6.1	T	C	0.35519	0.997211	-0.0109508	0.0019949	4e-08	TRUE
rs1760940	14	20938251	PNP	A	C	0.752978	1	-0.012146	0.00221594	4.2e-08	TRUE
rs59737437	19	2671100	GNG7	C	T	0.731104	0.982282	-0.0118971	0.00217049	4.2e-08	TRUE
rs880674	4	2250109	MXD4	T	C	0.857945	0.996337	-0.0150058	0.00273803	4.2e-08	TRUE
rs1567353	9	1033773	DMRT2	C	G	0.692485	0.993199	0.0113421	0.00207382	4.5e-08	TRUE
rs445841	5	122331222	SNX24	G	T	0.629109	0.998976	0.0108013	0.00197422	4.5e-08	TRUE
rs550916783	11	67210880	CORO1B	G	T	0.988705	0.866114	0.0528525	0.00966369	4.5e-08	TRUE
rs138026745	16	57682700	GPR56	G	A	0.974478	0.941191	-0.0336451	0.00615974	4.7e-08	FALSE
rs4233367	1	161163037	ADAMTS4	T	C	0.392031	1	-0.0106351	0.00194693	4.7e-08	TRUE
rs407133	21	46571889	ADARB1	G	C	0.441207	0.994061	0.0105516	0.00193263	4.8e-08	TRUE
rs254024	5	103944020	NUDT12	G	T	0.561524	0.99915	0.0104752	0.00192085	4.9e-08	TRUE
rs118128493	12	122152255	TMEM120B	C	T	0.946295	0.871831	0.0246258	0.00451884	5e-08	TRUE
