# Supplementary material for: Evaluating the relationship between circulating lipoprotein lipids and apolipoproteins with risk of coronary heart disease: A multivariable Mendelian randomisation analysis
Source: PLoS Med. 2020 Mar 23;17(3):e1003062. doi: 10.1371/journal.pmed.1003062 (PMC7089422; doi:10.1371/journal.pmed.1003062)
Supplement: S6 Table — Beta, regression coefficient; BP, base position; CHR, chromosome; EAF, effect allele frequency; Gene, nearest gene; GWAS, genome-wide association study; INFO, imputation score; LDL, low-density lipoprotein; Novel signal?, association with P < 5 × 10−8 not previously detected by the Global Lipids Genetics Consortium [40] based on <1 mb and r2 < 0.001; P, P-value; SE, standard error of regression coefficient; SNP, single nucleotide polymorphism. (XLSX) [file pmed.1003062.s009.xlsx]

## Sheet: S6 Table
S6 Table: Genome-wide association study results for apolipoprotein A1
SNP - single nucleotide polymorphism identifier, CHR - chromosome, BP - base position, Gene - nearest gene, EAF - effect allele frequency, INFO - imputation score, Beta - regression coefficient, SE - standard error of regression coefficient, P - p-value, Novel signal? - Association with P < 5e-08 not previously detected by the Kettunen et al (2016) based on <1mb & r2 < 0.001
SNP	CHR	BP	Gene	Effect allele	Other allele	EAF	INFO	Beta	SE	P	Novel signal?
rs9989419	16	56985139	CETP	A	G	0.394487	1	-0.11499	0.00199503	5.5E-724	FALSE
rs1601933	15	58671559	LIPC	C	T	0.533405	0.967657	0.0843028	0.0019967	1.5E-389	FALSE
rs331	8	19820405	LPL	G	A	0.73515	0.998925	-0.0875575	0.00222045	4.6E-340	FALSE
rs77960347	18	47109955	LIPG	A	G	0.986709	1	-0.336049	0.0085597	4.1E-337	FALSE
rs613808	11	116710968	APOA1	A	G	0.284602	0.989108	0.0849428	0.00218408	7.3E-331	TRUE
rs429358	19	45411941	APOE	T	C	0.845522	1	0.102369	0.00271633	8.30E-311	TRUE
rs8086351	18	47171888	LIPG	C	G	0.175966	0.998364	-0.0961121	0.00257862	4.5e-304	FALSE
rs2740488	9	107661742	ABCA1	A	C	0.734464	0.996634	0.0805177	0.00222507	9.9e-287	FALSE
rs1318175	15	58586129	LIPC	C	T	0.840036	0.991743	0.0781476	0.0026833	1.8e-186	FALSE
rs11632618	15	58724706	LIPC	G	A	0.930377	1	-0.10804	0.0038476	1.7e-173	FALSE
rs2281718	1	230297778	GALNT2	A	T	0.38757	0.997958	-0.0534923	0.0020124	1.1e-155	TRUE
rs1800961	20	43042364	HNF4A	C	T	0.968937	1	0.148995	0.00566487	1.8e-152	TRUE
rs79984435	16	56834234	NUP93	G	A	0.907798	0.998146	0.0856304	0.00337382	4.1e-142	FALSE
rs72836561	17	41926126	CD300LG	C	T	0.968695	1	0.14208	0.00564041	5.2e-140	TRUE
rs9987289	8	9183358	RP11-10A14.4	A	G	0.0912651	1	-0.0853006	0.00340147	8.7e-139	FALSE
rs676210	2	21231524	APOB	G	A	0.794905	1	-0.0601182	0.00242421	9.2e-136	TRUE
rs11789603	9	107647019	ABCA1	C	T	0.892143	0.995558	-0.0737059	0.00316983	1.3e-119	FALSE
rs12074528	1	63010871	DOCK7	T	C	0.352615	0.9995	-0.0425351	0.00204911	1e-95	TRUE
rs737338	19	11347657	DOCK6	C	T	0.964893	0.998861	0.108223	0.00533406	1.6e-91	TRUE
rs686030	9	15304782	TTC39B	C	A	0.141355	0.997873	-0.0563409	0.00281952	7.8e-89	TRUE
rs139915535	8	19766233	LPL	A	G	0.981937	0.996207	0.143689	0.00736343	8.4e-85	TRUE
rs13107325	4	103188709	SLC39A8	C	T	0.925003	1	0.0715695	0.00373089	5.1e-82	TRUE
rs12740374	1	109817590	CELSR2	G	T	0.779088	1	-0.0443235	0.00235983	1.1e-78	TRUE
rs116843064	19	8429323	ANGPTL4	G	A	0.980685	1	-0.133106	0.00712545	7.2e-78	TRUE
rs2066714	9	107586753	ABCA1	T	C	0.87145	1	-0.0542774	0.00292852	1.1e-76	FALSE
rs55781197	16	67940350	PSKH1	A	G	0.88506	0.999696	-0.056117	0.00305789	3.2e-75	TRUE
rs12976395	19	45441907	APOC4	G	C	0.49617	0.862279	-0.0380868	0.00211219	1.1e-72	TRUE
rs144311893	19	45423944	APOC1	C	T	0.978012	0.940731	-0.122774	0.00690512	1e-70	TRUE
rs6469605	8	116601894	TRPS1	C	T	0.431617	0.997241	-0.0350594	0.00198252	5.5e-70	TRUE
rs921919	12	125265201	SCARB1	G	A	0.330749	0.96138	0.0370772	0.00212755	5.1e-68	TRUE
rs3768321	1	40035928	PABPC4	G	T	0.803227	0.996932	0.0423077	0.00246618	5.7e-66	TRUE
rs2792751	10	113940329	GPAM	T	C	0.274865	1	0.0375265	0.00219688	2e-65	TRUE
rs174566	11	61592362	FADS2	A	G	0.649794	0.998992	0.0349304	0.00205554	9.2e-65	FALSE
rs59347135	8	19750044	LPL	C	G	0.953794	0.947045	0.0806336	0.0047902	1.4e-63	FALSE
rs2269434	11	47360412	MYBPC3	T	C	0.65461	1	-0.0345679	0.00205858	2.8e-63	TRUE
rs559355	11	75451281	MOGAT2	A	T	0.842654	0.999215	0.0446533	0.00269132	8e-62	TRUE
rs367070	19	54800500	LILRA3	A	G	0.774619	0.991449	-0.0390569	0.0023556	9.6e-62	TRUE
rs2943645	2	227099180	IRS1	C	T	0.353233	1	0.0338545	0.00204872	2.4e-61	TRUE
rs4775033	15	58644087	LIPC	A	T	0.879582	0.989015	0.0500198	0.00302682	2.4e-61	FALSE
rs140584594	1	110232983	GSTM2	A	G	0.270291	1	-0.0356006	0.00219258	2.8e-59	TRUE
rs2494748	14	105258892	AKT1	C	T	0.383559	0.99568	0.0322415	0.00202519	4.6e-57	TRUE
rs3802548	10	45952745	MARC8	T	A	0.759572	0.99707	-0.0340926	0.00229834	8.9e-50	TRUE
rs7222619	17	76386406	PGS1	T	C	0.456911	0.921644	-0.0303334	0.00205464	2.5e-49	TRUE
rs10846497	12	123761686	CDK2AP1	A	G	0.907426	0.998711	-0.0498539	0.00338871	5.4e-49	TRUE
rs267738	1	150940625	CERS2	T	G	0.780702	1	-0.0343544	0.00236651	9.5e-48	TRUE
rs7817574	8	144302570	GPIHBP1	T	C	0.815097	1	-0.0361808	0.00252018	9.7e-47	TRUE
rs17520254	11	116665553	APOA5	C	G	0.940439	1	-0.0581661	0.00414682	1.1e-44	TRUE
rs9471972	6	42915021	CNPY3	G	A	0.46484	0.996826	-0.0269155	0.00196881	1.5e-42	TRUE
rs2642438	1	220970028	MARC1	A	G	0.297377	1	-0.0291299	0.00214053	3.6e-42	TRUE
rs2925979	16	81534790	CMIP	T	C	0.30013	1	-0.0285198	0.00213012	7e-41	TRUE
rs2395158	6	32374595	BTNL2	A	G	0.830652	1	0.0345684	0.00261159	5.4e-40	TRUE
rs7136506	12	125326153	SCARB1	T	C	0.783531	0.96734	0.031893	0.00242306	1.4e-39	TRUE
rs78058190	2	219699999	PRKAG3	G	A	0.949559	0.784063	0.0662511	0.00505158	2.7e-39	TRUE
rs17138358	7	17920253	SNX13	G	C	0.601488	0.997841	0.0260742	0.00200644	1.3e-38	TRUE
rs1260326	2	27730940	GCKR	T	C	0.395328	1	0.025843	0.00200191	4e-38	TRUE
rs11089620	22	21922456	UBE2L3	C	G	0.811412	0.999427	0.0321551	0.00251425	1.9e-37	TRUE
rs61789561	3	135917627	MSL2	G	A	0.80409	0.998625	-0.0313064	0.00247209	9.4e-37	TRUE
rs4784709	16	56711375	MT1X	T	A	0.0408163	0.993298	0.0618129	0.00494561	7.6e-36	FALSE
rs36057735	6	31319923	HLA-B	C	G	0.800848	0.972538	0.0304388	0.00245872	3.4e-35	TRUE
rs10951983	7	6446027	RAC1	A	G	0.767026	0.996509	-0.0286839	0.00232197	4.7e-35	TRUE
rs1364422	7	130445981	KLF14	C	T	0.719852	0.994513	0.0270358	0.00219072	5.4e-35	TRUE
rs3800461	6	34616322	C6orf106	G	C	0.88529	1	0.0376633	0.00307847	2e-34	TRUE
rs1877031	17	37814080	STARD3	G	A	0.333312	1	-0.0254679	0.00208229	2.1e-34	TRUE
rs150844304	15	43726625	TP53BP1	A	C	0.974051	0.997118	0.075233	0.00615892	2.6e-34	TRUE
rs1047891	2	211540507	CPS1	C	A	0.684335	1	0.025611	0.00210575	4.9e-34	TRUE
rs635634	9	136155000	SURF6	C	T	0.815974	1	-0.030651	0.00253691	1.3e-33	TRUE
rs73119306	12	57826982	INHBC	A	G	0.759483	0.998849	-0.0276532	0.00229125	1.5e-33	TRUE
rs1716393	12	124560456	FAM101A	G	T	0.403636	0.997421	0.0240823	0.00200018	2.2e-33	TRUE
rs1107850	2	20371772	SDC1	G	A	0.532443	0.997309	0.0232286	0.00196669	3.4e-32	TRUE
rs41272086	6	161008646	LPA	G	A	0.894422	0.996438	0.0372996	0.00319609	1.8e-31	TRUE
rs112001035	17	66823805	ABCA8	G	A	0.939463	0.958215	0.0478394	0.0042025	5.1e-30	TRUE
rs1047964	11	117156893	RNF214	G	C	0.948111	1	-0.0499506	0.00439372	6e-30	TRUE
rs145276599	11	48444711	OR4C5	T	C	0.889877	0.993753	-0.0353086	0.00313509	2e-29	TRUE
rs10883451	10	101924418	ERLIN1	T	C	0.503723	0.99939	-0.0220804	0.00196148	2.1e-29	TRUE
rs2419605	10	113978097	GPAM	A	G	0.852204	0.987419	0.0312617	0.00278118	2.6e-29	TRUE
rs11067231	12	109993603	MMAB	C	A	0.476104	0.999752	-0.0220437	0.00196268	2.9e-29	TRUE
rs2298624	18	47429022	MYO5B	C	T	0.867527	1	-0.0319773	0.00289087	1.9e-28	FALSE
rs34397747	1	27092322	ARID1A	T	C	0.915688	0.979661	0.0393519	0.00356125	2.2e-28	TRUE
rs2523978	6	30083708	TRIM31	C	T	0.869885	0.995681	0.031888	0.00291211	6.6e-28	TRUE
rs8103728	19	33900257	PEPD	C	G	0.330405	0.99732	-0.0228755	0.00208921	6.7e-28	TRUE
rs235314	21	46271452	PTTG1IP	C	T	0.467716	0.99851	0.0214868	0.00197569	1.5e-27	TRUE
rs4239651	20	46340596	SULF2	T	C	0.205607	1	-0.0264197	0.00242944	1.5e-27	TRUE
rs114760566	6	34192036	HMGA1	C	A	0.95502	0.993831	0.0511747	0.0047402	3.6e-27	TRUE
rs2071379	17	26695832	TMEM199	A	G	0.40476	0.997882	0.0214008	0.00200016	1e-26	TRUE
rs76213248	19	11269893	SPC24	C	T	0.589627	0.992113	-0.0213327	0.00200197	1.6e-26	TRUE
rs1132274	20	17596155	RRBP1	C	A	0.845914	1	0.0288548	0.00271728	2.4e-26	TRUE
rs12422125	11	50619511	OR4C12	G	A	0.886715	0.977582	-0.0329585	0.00311201	3.3e-26	TRUE
rs12224170	11	49616839	OR4C13	G	A	0.868542	0.997524	-0.0306257	0.00290032	4.6e-26	TRUE
rs9769088	7	1029585	CYP2W1	T	C	0.611215	0.988099	0.0213501	0.00202624	5.8e-26	TRUE
rs2297402	9	107579880	ABCA1	C	T	0.976213	0.92351	0.0700364	0.00669515	1.3e-25	TRUE
rs75265117	2	165518799	COBLL1	C	G	0.88007	0.996766	-0.0314966	0.00302063	1.9e-25	TRUE
rs11228871	11	54846440	TRIM48	A	C	0.868767	0.993268	-0.0301034	0.00290495	3.7e-25	TRUE
rs6765484	3	50041313	RBM6	C	T	0.527299	0.997562	-0.0203492	0.00196593	4.1e-25	TRUE
rs117687565	18	47147524	LIPG	C	T	0.988207	0.935808	-0.0967707	0.00939358	6.9e-25	FALSE
rs9393926	6	28682725	SCAND3	G	A	0.122701	0.999846	-0.0306832	0.00298634	9.2e-25	TRUE
rs58473820	11	122514403	UBASH3B	C	T	0.622012	0.993873	-0.0207422	0.00202647	1.4e-24	TRUE
rs11227582	11	55995736	OR5T2	C	A	0.876105	0.994793	-0.0302946	0.00297997	2.8e-24	TRUE
rs16953475	15	63348087	TPM1	A	G	0.465898	1	-0.0199116	0.00196299	3.5e-24	TRUE
rs976002	4	69343287	TMPRSS11E	A	G	0.75471	1	-0.0230775	0.00228222	4.9e-24	FALSE
rs133015	22	38572526	PLA2G6	C	G	0.559998	0.998868	-0.020012	0.00198483	6.6e-24	TRUE
rs568551048	6	32507224	HLA-DRB5	A	G	0.412962	0.872796	-0.0205075	0.00209275	1.1e-22	TRUE
rs10955991	8	121867780	SNTB1	T	C	0.318175	0.998007	0.0204837	0.00210151	1.9e-22	TRUE
rs13379043	14	74250126	ELMSAN1	T	C	0.719628	0.959977	-0.0217249	0.00223064	2e-22	TRUE
rs557933	1	234853268	IRF2BP2	A	C	0.479748	0.995776	-0.0190966	0.00196511	2.5e-22	TRUE
rs698927	1	93836218	DR1	A	C	0.816222	0.998738	-0.0245571	0.00253041	2.9e-22	TRUE
rs3749748	5	127350549	SLC12A2	C	T	0.752742	0.992802	-0.0220869	0.00228402	4e-22	TRUE
rs7238484	18	57735552	PMAIP1	G	T	0.731695	0.999562	0.0214317	0.00221705	4.2e-22	TRUE
rs118024629	20	44546197	PLTP	C	A	0.818709	0.994077	-0.024435	0.00255737	1.2e-21	TRUE
rs35715914	6	27592003	ZNF184	C	T	0.889263	0.978103	0.0301638	0.00315458	1.2e-21	TRUE
rs738409	22	44324727	PNPLA3	C	G	0.783162	1	0.0226623	0.00238343	1.9e-21	TRUE
rs989075	4	69533221	UGT2B15	A	T	0.524773	0.98342	-0.0188142	0.00198284	2.3e-21	FALSE
rs7186799	16	57220016	FAM192A	A	C	0.562484	0.998232	0.0185871	0.00197001	3.9e-21	FALSE
rs2965169	19	45251156	BCL3	A	C	0.611283	1	-0.0188854	0.00201249	6.3e-21	TRUE
rs13402475	2	3639909	COLEC11	C	G	0.184854	0.9606	0.0239795	0.00257407	1.2e-20	TRUE
rs141949189	11	118957388	HMBS	A	T	0.567169	0.9116	0.0192774	0.00207142	1.3e-20	TRUE
rs3732356	3	119529113	NR1I2	G	T	0.0662205	0.981756	0.036854	0.00398188	2.1e-20	TRUE
rs78025076	4	110569620	CCDC109B	C	T	0.979683	1	0.064208	0.00695171	2.6e-20	TRUE
rs4273010	15	44947434	SPG11	T	C	0.9746	0.964936	0.0584625	0.00633383	2.7e-20	TRUE
rs115744844	3	48632756	COL7A1	A	C	0.983992	0.882285	0.0767464	0.00832045	2.9e-20	TRUE
rs1583974	4	100287812	ADH1B	C	G	0.584949	0.984073	0.0183036	0.00200387	6.6e-20	TRUE
rs75152587	16	56579961	MT4	G	T	0.98724	0.974928	0.0797509	0.00879609	1.2e-19	FALSE
rs75406471	10	5257647	AKR1C4	G	A	0.845749	1	0.0246893	0.00272181	1.2e-19	TRUE
rs12229372	12	125339990	SCARB1	T	C	0.896707	0.952482	-0.0298352	0.00330345	1.7e-19	TRUE
rs3798233	6	116317092	FRK	A	C	0.597984	0.999204	-0.0180323	0.00199992	1.9e-19	TRUE
rs11045172	12	20470221	PDE3A	A	C	0.80209	0.989276	-0.0222132	0.00247713	3e-19	TRUE
rs6499102	16	66906224	NAE1	A	G	0.0589872	0.995849	-0.0372104	0.00415234	3.2e-19	TRUE
rs589942	1	20916080	CDA	C	G	0.661916	0.997891	0.018547	0.00207141	3.4e-19	TRUE
rs11057390	12	124383813	DNAH10	T	G	0.704569	0.99218	-0.0190602	0.00215764	1e-18	TRUE
rs3936511	5	55860781	AC022431.2	A	G	0.807961	0.999405	0.0220026	0.00249237	1.1e-18	TRUE
rs74444445	8	19852491	LPL	T	C	0.976187	0.918149	0.0591225	0.0067	1.1e-18	TRUE
rs450244	11	2940492	SLC22A18	T	C	0.0892726	0.994394	-0.0302382	0.00345079	1.9e-18	TRUE
rs35137994	19	8429066	ANGPTL4	C	T	0.943642	0.996107	-0.0371333	0.00425985	2.9e-18	TRUE
rs9426827	1	154589965	ADAR	T	C	0.521904	0.999878	-0.0170499	0.00195924	3.3e-18	TRUE
rs804267	8	11629241	NEIL2	G	A	0.319317	0.992329	0.0183105	0.00210729	3.7e-18	TRUE
rs2923078	11	10381766	AMPD3	A	T	0.717646	0.998948	0.0187948	0.00217481	5.5e-18	TRUE
rs9817452	3	156795414	LEKR1	G	T	0.612301	0.992548	-0.0174723	0.00202283	5.7e-18	TRUE
rs1043897	1	230416399	GALNT2	G	T	0.584676	0.993227	-0.0171627	0.00198992	6.4e-18	TRUE
rs11601507	11	5701074	TRIM5	C	A	0.930316	1	0.0327527	0.00379957	6.7e-18	TRUE
rs2069945	20	33761837	EDEM2	C	G	0.474074	0.937166	0.0173763	0.00203256	1.2e-17	TRUE
rs66757203	6	26454956	BTN3A3	C	T	0.880396	0.998587	0.0257398	0.00301601	1.4e-17	TRUE
rs254559	5	134444982	C5orf66	C	A	0.595163	0.997414	0.0170733	0.00200224	1.5e-17	TRUE
rs56271783	11	64004723	VEGFB	G	C	0.954733	0.977129	0.0405349	0.0047655	1.8e-17	TRUE
rs4356188	11	109963745	ZC3H12C	C	G	0.299205	0.995289	0.0181862	0.00214289	2.1e-17	TRUE
rs3184504	12	111884608	SH2B3	T	C	0.482682	1	-0.0166019	0.00196262	2.7e-17	TRUE
rs9916613	17	28682453	TMIGD1	T	A	0.643352	0.998042	0.0173069	0.0020502	3.1e-17	TRUE
rs6448429	4	26066863	RBPJ	C	T	0.833887	0.983912	0.02225	0.00265754	5.6e-17	TRUE
rs150483923	7	106957161	COG5	C	A	0.774074	0.992604	-0.0197272	0.00235662	5.7e-17	TRUE
rs4930352	11	66066993	TMEM151A	G	T	0.505885	0.963295	-0.0167052	0.00199707	6e-17	TRUE
rs59104589	2	242237902	HDLBP	C	T	0.641801	0.999566	-0.0170267	0.00204213	7.6e-17	TRUE
rs1446585	2	136407479	R3HDM1	A	G	0.75581	1	-0.018597	0.00223756	9.5e-17	TRUE
rs73216700	3	108865198	MORC1	G	A	0.570104	0.998377	-0.0164155	0.00198269	1.2e-16	TRUE
rs34138141	17	40781561	TUBG1	G	T	0.719324	0.998506	0.0180979	0.00218736	1.3e-16	TRUE
rs4632228	18	19641009	RP11-595B24.2	G	T	0.790504	0.997678	0.0198726	0.00240866	1.6e-16	TRUE
rs12273363	11	27744859	BDNF	T	C	0.794317	0.997959	0.0197647	0.00242607	3.7e-16	TRUE
rs7953249	12	121403724	AC079602.1	G	A	0.410997	1	0.0160949	0.00199513	7.2e-16	TRUE
rs34767118	7	50271064	C7orf72	A	G	0.674082	0.993406	-0.0168906	0.00210359	9.8e-16	TRUE
rs13326165	3	52532118	STAB1	A	G	0.204628	1	0.0194797	0.00242798	1e-15	TRUE
rs17326656	2	48962291	STON1-GTF2A1L	G	T	0.761267	0.991513	0.0183006	0.00230668	2.1e-15	TRUE
rs77542162	17	67081278	ABCA6	A	G	0.977538	1	0.0526321	0.00663631	2.2e-15	TRUE
rs3740688	11	47380340	SPI1	G	T	0.455367	0.992516	-0.0156318	0.00197347	2.4e-15	TRUE
rs3915932	10	80941936	ZMIZ1	G	C	0.585024	0.995849	-0.015788	0.00199569	2.6e-15	TRUE
rs1055582	4	39700173	UBE2K	C	T	0.494865	0.996908	-0.0154913	0.00196653	3.3e-15	TRUE
rs4871603	8	126480367	TRIB1	C	T	0.346694	0.998879	-0.0161806	0.00205757	3.7e-15	TRUE
rs286965	5	153360230	FAM114A2	T	C	0.36779	0.998542	0.0159839	0.00203477	4e-15	TRUE
rs10507274	12	117160976	C12orf49	T	C	0.936097	1	-0.0314236	0.00400888	4.6e-15	TRUE
rs7943699	11	46320022	CREB3L1	G	A	0.515256	0.987145	0.0154633	0.00197365	4.7e-15	TRUE
rs72959041	6	127454893	RSPO3	G	A	0.950874	0.970035	0.0359893	0.00460063	5.2e-15	TRUE
rs4979372	9	117140082	AKNA	T	C	0.511303	0.989835	-0.0154228	0.00197296	5.4e-15	TRUE
rs10798615	1	178513895	TEX35	T	G	0.46668	0.999127	0.0153327	0.00196489	6e-15	TRUE
rs1864167	14	81637074	GTF2A1	G	A	0.464605	0.991077	0.0154215	0.0019802	6.8e-15	TRUE
rs78595810	3	46909812	MYL3	G	T	0.986694	1	0.0666867	0.00856846	7.1e-15	TRUE
rs34555420	6	26090270	HFE	G	T	0.901926	0.997087	0.0256667	0.00330092	7.5e-15	TRUE
rs72823014	10	115786236	ADRB1	G	A	0.873848	0.992783	-0.0230286	0.00296456	8e-15	TRUE
rs9884482	4	106081636	TET2	T	C	0.62801	1	0.0157589	0.00203045	8.4e-15	TRUE
rs138354839	5	180416174	BTNL3	C	A	0.984897	0.861392	0.0669853	0.00866208	1e-14	TRUE
rs1611719	6	29829636	HLA-G	G	A	0.790195	0.92965	0.019154	0.00248673	1.3e-14	TRUE
rs681869	18	2981398	LPIN2	C	T	0.295848	0.997324	0.0164637	0.00215131	2e-14	TRUE
rs7896518	10	65104500	JMJD1C	A	G	0.571984	0.980021	-0.0153161	0.00200566	2.2e-14	TRUE
rs62203108	20	46120168	NCOA3	T	C	0.713194	0.997921	-0.0165608	0.00217303	2.5e-14	TRUE
rs1468642	19	52341757	FPR3	T	A	0.654894	0.998943	0.0157175	0.00206397	2.6e-14	TRUE
rs7170463	15	41888918	TYRO3	A	G	0.688663	0.996742	-0.0161348	0.00211844	2.6e-14	TRUE
rs9608972	22	30931307	SEC14L6	T	C	0.758548	0.99686	0.017449	0.00230113	3.4e-14	TRUE
rs367677	14	69273090	ZFP36L1	A	G	0.759992	0.990103	-0.0174973	0.00231339	3.9e-14	TRUE
rs7546242	1	66093030	LEPR	C	T	0.63034	0.998953	-0.0153554	0.00202981	3.9e-14	TRUE
rs10419198	19	50038017	RCN3	C	T	0.747261	1	-0.0169955	0.00225329	4.6e-14	TRUE
rs77631377	16	69049293	TANGO6	C	T	0.958133	0.967017	0.0373628	0.00495333	4.6e-14	TRUE
rs2111705	14	75261641	YLPM1	G	A	0.456114	0.999534	0.0148521	0.00197257	5.1e-14	TRUE
rs35007880	14	100795139	SLC25A47	G	T	0.485962	0.983657	0.0149106	0.00198475	5.8e-14	TRUE
rs2963472	5	157999022	EBF1	G	A	0.785347	0.985139	0.0180661	0.00240675	6.1e-14	TRUE
rs6977416	7	150542711	AOC1	G	A	0.665537	0.982272	0.0157237	0.00209853	6.7e-14	TRUE
rs34942359	19	46385795	IRF2BP1	C	G	0.818278	0.99904	0.0190827	0.00254712	6.8e-14	TRUE
rs2982521	6	139835329	CITED2	A	T	0.371648	0.999923	-0.0151936	0.00202892	7e-14	TRUE
rs9980311	21	46899279	COL18A1	A	G	0.744187	0.965064	0.0171706	0.0022975	7.8e-14	TRUE
rs10489044	4	87976387	AFF1	A	G	0.800916	0.991782	0.0184304	0.00246699	8e-14	TRUE
rs3747973	1	205677148	NUCKS1	A	G	0.407445	0.994851	-0.014824	0.00199593	1.1e-13	TRUE
rs112672290	10	122850155	WDR11	A	G	0.912643	0.989889	0.0259117	0.00349388	1.2e-13	TRUE
rs11605837	11	68597886	CPT1A	G	T	0.685032	0.993303	0.0157002	0.00211694	1.2e-13	TRUE
rs61805076	1	182154990	ZNF648	T	C	0.666571	0.997712	0.0153261	0.002078	1.6e-13	TRUE
rs4648892	1	23720185	TCEA3	C	T	0.281526	1	-0.015952	0.00217698	2.3e-13	TRUE
rs10745954	12	103483094	RP11-552I14.1	A	G	0.519677	1	0.0143879	0.00196422	2.4e-13	TRUE
rs150237291	18	46781014	DYM	T	C	0.978189	0.989397	-0.04942	0.00675087	2.5e-13	FALSE
rs33042	16	28139077	XPO6	G	A	0.753871	0.98435	-0.0166637	0.00227793	2.6e-13	TRUE
rs1771582	1	161614490	FCGR2B	T	G	0.442671	0.931092	-0.0148583	0.00203754	3e-13	TRUE
rs73052033	3	185828465	DGKG	T	C	0.814913	0.993758	0.0183914	0.00253185	3.8e-13	TRUE
rs6062510	20	62372148	SLC2A4RG	G	C	0.325588	0.997869	0.015191	0.0020965	4.3e-13	TRUE
rs2804894	10	33647091	NRP1	G	A	0.265162	0.98178	-0.0162576	0.00224883	4.9e-13	TRUE
rs7259070	19	47562509	ZC3H4	T	C	0.404152	0.981059	0.0145609	0.0020167	5.2e-13	TRUE
rs11170517	12	53753909	SP7	C	T	0.86428	0.996234	0.0207039	0.00286938	5.4e-13	TRUE
rs72926946	2	203477868	FAM117B	C	A	0.703539	0.998391	0.015461	0.00214319	5.4e-13	TRUE
rs76456334	7	25827967	NFE2L3	T	C	0.960372	0.96621	0.0369205	0.00512025	5.6e-13	TRUE
rs73578509	11	116481694	BUD13	C	G	0.982381	0.951632	0.0549259	0.00763748	6.4e-13	TRUE
rs78608249	17	7455707	TNFSF12	C	T	0.709918	0.996861	0.0155404	0.00217237	8.4e-13	TRUE
rs36090449	11	57053998	TNKS1BP1	G	A	0.955292	1	-0.0340035	0.00475897	9e-13	TRUE
rs28362901	15	74712937	SEMA7A	C	A	0.911633	0.993468	0.0246903	0.00345831	9.4e-13	TRUE
rs183078	13	49513352	FNDC3A	A	G	0.597474	0.998593	-0.0143065	0.00200433	9.5e-13	TRUE
rs11591147	1	55505647	PCSK9	G	T	0.982588	1	-0.0532417	0.00747992	1.1e-12	TRUE
rs56090699	8	19998949	SLC18A1	T	C	0.6987	0.985242	-0.0153025	0.00215101	1.1e-12	FALSE
rs74500135	9	106603816	SMC2	T	C	0.990174	0.92406	-0.0736017	0.0103377	1.1e-12	TRUE
rs80236739	15	58972699	ADAM10	A	G	0.950165	1	0.0320701	0.00450659	1.1e-12	FALSE
rs1037117	15	102068658	PCSK6	G	A	0.745268	0.992197	-0.0160491	0.00225752	1.2e-12	TRUE
rs79940707	16	72181553	PMFBP1	C	T	0.842973	0.99457	-0.0190564	0.0026859	1.3e-12	TRUE
rs4599108	2	85543222	TGOLN2	C	T	0.512398	0.976329	-0.0140406	0.00198273	1.4e-12	TRUE
rs557675	11	65566719	OVOL1	T	G	0.529569	0.994665	-0.0138905	0.00196706	1.6e-12	TRUE
rs6123685	20	55836040	BMP7	G	A	0.745269	1	-0.0159338	0.00225565	1.6e-12	TRUE
rs4714554	6	41992983	CCND3	A	G	0.388508	0.98268	-0.0143264	0.0020313	1.8e-12	TRUE
rs2700892	7	36171620	EEPD1	A	C	0.546974	0.995584	0.0138725	0.00197296	2e-12	TRUE
rs35650976	3	151990779	MBNL1	C	T	0.699775	0.983483	-0.0150252	0.00215239	2.9e-12	TRUE
rs2247355	8	103876780	AZIN1	C	T	0.817346	0.997872	-0.0176676	0.00253956	3.5e-12	TRUE
rs1086056	3	154088411	GPR149	T	G	0.15533	0.996198	0.0188421	0.00271367	3.8e-12	TRUE
rs6686889	1	25030470	SRRM1	C	T	0.750115	0.998188	0.0156868	0.00226309	4.2e-12	TRUE
rs10023962	4	177959511	RP11-487E13.1	T	G	0.183248	0.992747	-0.0175664	0.00254365	5e-12	TRUE
rs12263369	10	94823343	CYP26C1	C	T	0.40937	0.998467	0.0137492	0.00199562	5.6e-12	TRUE
rs116006942	5	53405314	ARL15	G	A	0.939215	0.976075	0.0284678	0.00415556	7.4e-12	TRUE
rs3760230	17	1994071	SMG6	C	G	0.420735	0.998656	0.0136187	0.00198956	7.6e-12	TRUE
rs7503353	17	8107979	AURKB	G	T	0.467984	0.9928	0.0135036	0.00197325	7.7e-12	TRUE
rs6507716	18	21115060	NPC1	A	G	0.511556	0.996321	-0.0134498	0.00196611	7.9e-12	TRUE
rs10012624	4	89725056	FAM13A	C	A	0.53677	0.998631	0.0134354	0.00196863	8.8e-12	TRUE
rs56105022	1	224544746	CNIH4	G	A	0.964203	0.897815	0.0378328	0.00555823	1e-11	TRUE
rs2972166	3	12316339	PPARG	G	A	0.725341	0.990181	-0.014956	0.00220832	1.3e-11	TRUE
rs1406982	6	117236853	RFX6	T	A	0.686128	0.99716	0.0142864	0.00211246	1.4e-11	TRUE
rs76428106	13	28604007	FLT3	T	C	0.987026	0.922024	0.0607578	0.00904644	1.9e-11	TRUE
rs7304462	12	115894190	RP11-116D17.1	G	A	0.44609	0.997134	-0.0132349	0.00197577	2.1e-11	TRUE
rs34712273	1	924528	C1orf170	C	A	0.421269	0.9903	0.0133466	0.00199385	2.2e-11	TRUE
rs13097947	3	15846011	ANKRD28	T	C	0.350757	0.963884	-0.013955	0.00209133	2.5e-11	TRUE
rs11641548	16	88039447	BANP	A	C	0.560412	0.991086	0.0131611	0.00197592	2.7e-11	TRUE
rs15052	19	41813375	HNRNPUL1	T	C	0.824211	0.995882	-0.017118	0.0025844	3.5e-11	TRUE
rs4999718	6	31324373	HLA-B	A	G	0.630768	0.855424	-0.0144802	0.00219023	3.8e-11	TRUE
rs1395221	4	24626903	DHX15	G	T	0.602365	0.990219	0.0132541	0.00201138	4.4e-11	TRUE
rs12546096	8	126628841	TRIB1	A	G	0.747432	0.970021	0.0150286	0.0022885	5.1e-11	TRUE
rs6059958	20	30143278	HM13	C	T	0.829316	0.985851	-0.0172529	0.00263076	5.4e-11	TRUE
rs6430954	2	128592495	POLR2D	G	T	0.68253	0.999485	0.0137928	0.00210524	5.7e-11	TRUE
rs9604045	13	113927208	CUL4A	G	T	0.746466	0.919465	-0.0154374	0.00235616	5.7e-11	TRUE
rs2395617	6	35285720	DEF6	A	C	0.122487	1	0.0195711	0.00299091	6e-11	TRUE
rs1986868	8	10598344	SOX7	A	G	0.716668	0.989029	-0.0142938	0.00218663	6.3e-11	TRUE
rs13108218	4	3443931	HGFAC	A	G	0.385086	0.983396	0.0132813	0.00203246	6.4e-11	TRUE
rs59586387	19	41375030	CTC-490E21.12	C	G	0.938667	0.970859	-0.0266219	0.00408352	7.1e-11	TRUE
rs28567061	22	50348970	PIM3	A	G	0.776874	0.95834	0.0156946	0.00241187	7.7e-11	TRUE
rs17008972	3	71756272	EIF4E3	G	A	0.875795	0.993729	-0.0193784	0.00298141	8e-11	TRUE
rs3814883	16	29994922	TAOK2	C	T	0.51746	0.991451	0.0127298	0.00195928	8.2e-11	TRUE
rs147525635	15	43468698	EPB42	G	A	0.440675	0.994018	0.012819	0.00197763	9.1e-11	TRUE
rs12045101	1	110267651	GSTM5	C	T	0.759079	0.99459	0.0148742	0.00229563	9.2e-11	TRUE
rs142958146	11	116660008	APOA5	A	G	0.992816	0.950685	0.0769705	0.0118917	9.6e-11	TRUE
rs12810864	12	123235092	DENR	G	C	0.915891	0.970101	-0.0231884	0.00358937	1e-10	TRUE
rs62271373	3	150066540	TSC22D2	T	A	0.939995	0.95946	0.0272036	0.00420894	1e-10	TRUE
rs7134035	12	6733889	LPAR5	C	T	0.18433	0.97619	-0.0165743	0.00256279	1e-10	TRUE
rs8039305	15	91422543	FURIN	T	C	0.524054	0.993415	-0.0127294	0.00196941	1e-10	TRUE
rs72796869	2	32381964	SPAST	C	T	0.960924	0.967284	-0.0331033	0.00513494	1.1e-10	TRUE
rs11021232	11	95320808	FAM76B	T	C	0.818996	0.986876	0.0164804	0.00256146	1.2e-10	TRUE
rs74419430	6	153459904	RGS17	T	A	0.577664	0.991443	-0.0128452	0.00199382	1.2e-10	TRUE
rs7700617	5	39546706	DAB2	C	A	0.502653	0.994924	0.0126975	0.0019699	1.2e-10	TRUE
rs7304603	12	71114400	PTPRR	T	C	0.462314	0.991807	0.0126461	0.0019742	1.5e-10	TRUE
rs49675	8	9151688	RP11-10A14.4	G	A	0.901949	0.990626	-0.0211674	0.00330919	1.6e-10	TRUE
rs10752898	1	183077896	LAMC1	T	C	0.442381	0.998604	-0.0125655	0.00196873	1.7e-10	TRUE
rs12510382	4	970112	DGKQ	A	G	0.539884	0.986335	-0.0126427	0.0019804	1.7e-10	TRUE
rs2246012	6	131898208	ARG1	T	C	0.833664	1	0.0167989	0.00263308	1.8e-10	TRUE
rs8075019	17	17455192	PEMT	G	A	0.876268	0.988404	0.0191152	0.00299977	1.9e-10	TRUE
rs11066320	12	112906415	PTPN11	A	G	0.42535	0.994861	-0.012641	0.00198833	2e-10	TRUE
rs60667919	12	57480320	TMEM194A	C	A	0.321425	0.977424	-0.0135147	0.00212607	2.1e-10	TRUE
rs112233856	16	56432217	AMFR	A	G	0.971432	0.962276	0.0380831	0.00599963	2.2e-10	FALSE
rs112771035	11	126225876	ST3GAL4	C	G	0.927968	0.997671	0.0240716	0.00379281	2.2e-10	TRUE
rs2520096	9	136919416	BRD3	A	G	0.729871	0.993985	-0.014065	0.00221515	2.2e-10	TRUE
rs34830321	16	58616997	CNOT1	C	T	0.985968	0.945334	0.0539701	0.00852997	2.5e-10	TRUE
rs140164052	16	57542242	CCDC102A	G	A	0.968187	0.984157	0.0354054	0.00559963	2.6e-10	FALSE
rs55652051	22	29905277	THOC5	A	G	0.770606	0.98673	0.014846	0.00235325	2.8e-10	TRUE
rs62114506	2	242793	SH3YL1	G	C	0.737908	1	-0.0140515	0.00222631	2.8e-10	TRUE
rs4875043	8	144496772	MAFA	A	C	0.783158	0.975908	0.0151542	0.00240482	2.9e-10	TRUE
rs35624680	12	51201607	ATF1	T	G	0.631762	0.936005	-0.0132149	0.0020987	3e-10	TRUE
rs12975319	19	3414088	NFIC	G	A	0.698093	0.988287	0.0134556	0.0021527	4.1e-10	TRUE
rs34955778	16	15139594	PDXDC1	T	C	0.581303	0.997688	0.0123761	0.00198084	4.2e-10	TRUE
rs4654395	1	29567412	PTPRU	C	T	0.474982	0.990925	0.0122927	0.00196807	4.2e-10	TRUE
rs185073199	1	145536716	ITGA10	T	A	0.989735	0.874824	-0.0646972	0.0103754	4.5e-10	TRUE
rs7757193	6	109510972	CEP57L1	G	A	0.634579	0.9919	0.0127478	0.00204441	4.5e-10	TRUE
rs17321999	2	30479857	LBH	C	A	0.790317	1	0.0149183	0.00239392	4.6e-10	TRUE
rs41292412	18	56118358	ALPK2	C	T	0.987877	0.962672	0.0569416	0.00913453	4.6e-10	TRUE
rs4762756	12	20597577	PDE3A	T	C	0.264372	0.978953	-0.0140001	0.00224822	4.7e-10	TRUE
rs13144764	4	104235669	CENPE	A	G	0.797635	0.995622	0.0152081	0.00244857	5.3e-10	TRUE
rs12411959	10	34015681	PARD3	A	T	0.779041	0.991827	0.0147206	0.00237424	5.6e-10	TRUE
rs55710224	7	100698648	MUC17	G	A	0.501469	0.997552	-0.01218	0.00196526	5.7e-10	TRUE
rs56263064	12	122631964	MLXIP	C	G	0.714106	0.971183	-0.013661	0.0022035	5.7e-10	TRUE
rs6467595	7	135247752	NUP205	C	T	0.227517	0.991593	-0.0145539	0.00234881	5.8e-10	TRUE
rs731758	17	29723000	RAB11FIP4	C	G	0.382113	0.99155	-0.0125618	0.00202904	6e-10	TRUE
rs143474489	11	50628094	OR4C12	T	A	0.977613	0.971433	-0.0415221	0.00671051	6.1e-10	TRUE
rs36089024	11	67244644	AIP	C	T	0.57593	0.999059	-0.012235	0.00198318	6.9e-10	TRUE
rs515756	11	117201165	CEP164	T	G	0.718667	0.994482	-0.01347	0.0021874	7.4e-10	TRUE
rs144033177	20	571467	TCF15	A	C	0.984172	0.952913	0.0496563	0.0080677	7.5e-10	TRUE
rs79009737	12	133124753	FBRSL1	G	A	0.858319	0.990019	-0.0173699	0.00282289	7.6e-10	TRUE
rs11780610	8	18259876	NAT2	C	T	0.284515	0.998395	0.0133218	0.00217175	8.6e-10	TRUE
rs73082723	3	51926817	IQCF1	C	A	0.780259	0.922002	-0.0151008	0.00246256	8.7e-10	TRUE
rs75663391	15	63910433	HERC1	G	T	0.319425	0.982138	-0.0129754	0.00211784	9e-10	TRUE
rs11691486	2	100796182	AFF3	T	C	0.759952	0.989738	-0.0140998	0.00230298	9.2e-10	TRUE
rs3859588	20	46476143	SULF2	T	A	0.782241	0.983435	0.0146912	0.00240226	9.6e-10	TRUE
rs6807935	3	141114293	ZBTB38	A	G	0.656725	1	0.0126318	0.00206731	9.9e-10	TRUE
rs117230571	13	41689067	KBTBD6	A	G	0.922999	0.974725	0.0228106	0.00373668	1e-09	TRUE
rs17740942	8	116891360	TRPS1	T	A	0.884802	0.945411	-0.0192588	0.00315352	1e-09	TRUE
rs6532796	4	100042242	ADH4	A	G	0.293761	0.998747	0.0131755	0.00215734	1e-09	TRUE
rs56196860	12	2908330	FKBP4	C	A	0.968802	1	-0.0343632	0.00564143	1.1e-09	TRUE
rs587739738	1	149846196	HIST2H2BE	C	T	0.917562	0.980761	-0.0218726	0.00358647	1.1e-09	TRUE
rs7251640	19	18614935	ELL	T	C	0.805995	0.984623	-0.0152317	0.00250039	1.1e-09	TRUE
rs10504477	8	71338185	NCOA2	T	C	0.587709	0.993871	0.0121249	0.00199414	1.2e-09	TRUE
rs13300004	9	107422611	OR13D1	A	G	0.986682	0.942948	0.0535297	0.00881064	1.2e-09	FALSE
rs1862069	2	169933741	DHRS9	G	A	0.459953	1	-0.0119808	0.00196831	1.2e-09	TRUE
rs4676609	3	39214256	XIRP1	C	T	0.803551	0.993942	-0.0150331	0.00247485	1.2e-09	TRUE
rs79506257	13	103553567	ERCC5	G	A	0.952214	0.98069	-0.0282748	0.00465121	1.2e-09	TRUE
rs374039502	13	108960385	TNFSF13B	T	A	0.978937	0.889617	0.0439974	0.00726647	1.4e-09	TRUE
rs514924	11	118346863	KMT2A	A	G	0.100401	0.992929	0.0198139	0.00327281	1.4e-09	TRUE
rs73457437	11	49500475	FOLH1	G	A	0.967898	0.997709	0.0336631	0.00555828	1.4e-09	TRUE
rs77234291	16	66911898	PDP2	A	G	0.983691	1	-0.046634	0.00770393	1.4e-09	TRUE
rs4820346	22	39125074	GTPBP1	C	G	0.307077	0.995068	-0.0129181	0.00213889	1.5e-09	TRUE
rs11202154	10	88511303	BMPR1A	C	T	0.727181	0.99354	0.0133209	0.00220828	1.6e-09	TRUE
rs71355297	17	568515	VPS53	C	T	0.770405	0.998114	0.0141052	0.00233598	1.6e-09	TRUE
rs7192161	16	31331958	ITGAM	C	T	0.586851	0.999146	-0.0119715	0.00198366	1.6e-09	TRUE
rs12044156	1	219679967	SLC30A10	G	C	0.436165	0.998778	0.0118923	0.00197328	1.7e-09	TRUE
rs55801554	5	158622532	RNF145	C	A	0.752711	0.996209	-0.0137178	0.0022792	1.8e-09	TRUE
rs10947786	6	39156410	KCNK5	G	A	0.784927	0.992561	-0.0143831	0.00239524	1.9e-09	TRUE
rs74913239	9	114298364	ZNF483	G	A	0.840884	0.999112	0.016129	0.002686	1.9e-09	TRUE
rs112942650	7	44819240	ZMIZ2	A	T	0.924127	0.993157	0.0222931	0.00371539	2e-09	TRUE
rs12292135	11	32470304	WT1	G	A	0.684313	0.996599	0.0126524	0.00211031	2e-09	TRUE
rs2540951	2	65276736	CEP68	A	G	0.623749	0.999229	-0.012111	0.00202042	2e-09	TRUE
rs4474021	8	12632903	LONRF1	G	T	0.680744	1	0.0125948	0.00209906	2e-09	TRUE
rs12449758	17	3884026	ATP2A3	A	G	0.68727	0.990779	0.0127472	0.00212847	2.1e-09	TRUE
rs4652192	1	176748136	PAPPA2	C	A	0.808714	0.9845	-0.0150196	0.0025069	2.1e-09	TRUE
rs11690597	2	174085741	MLTK	A	G	0.792988	0.988342	-0.0145105	0.0024297	2.3e-09	TRUE
rs59137082	6	33732365	LEMD2	C	T	0.755945	0.998477	-0.0136526	0.00228506	2.3e-09	TRUE
rs352126	19	4149566	CREB3L3	C	T	0.665623	0.949904	-0.0127128	0.00212953	2.4e-09	TRUE
rs11159261	14	77921120	VIPAS39	T	C	0.466268	0.998391	-0.0117711	0.00197365	2.5e-09	TRUE
rs1919309	11	14029854	RRAS2	T	C	0.491204	0.992522	-0.0117374	0.00196837	2.5e-09	TRUE
rs351862	5	176541370	FGFR4	C	T	0.885498	0.992984	-0.0184288	0.00309539	2.6e-09	TRUE
rs6785881	3	160153989	RP11-432B6.3	C	T	0.521522	0.999051	0.0116771	0.00196603	2.9e-09	TRUE
rs12867032	13	30963923	HMGB1	T	A	0.949945	0.99741	0.0267778	0.00451615	3e-09	TRUE
rs4725969	7	150558515	AOC1	C	T	0.660348	0.983877	-0.0123429	0.00208524	3.2e-09	TRUE
rs12204488	6	43764359	VEGFA	C	T	0.756811	0.988447	-0.0135932	0.00229713	3.3e-09	TRUE
rs117399007	15	59264999	RNF111	C	T	0.956554	0.982433	0.0286477	0.0048501	3.5e-09	FALSE
rs59038405	1	42562594	GUCA2B	A	T	0.510226	0.995009	-0.0116146	0.00196612	3.5e-09	TRUE
rs78359342	3	196160928	UBXN7	G	T	0.732533	0.98736	0.0131701	0.00222959	3.5e-09	TRUE
rs145184406	11	103870641	PDGFD	T	A	0.808425	0.986887	0.0147506	0.00250439	3.9e-09	TRUE
rs4450131	10	126383363	RP11-12J10.3	T	C	0.474748	0.992431	-0.01161	0.00197357	4e-09	TRUE
rs34642857	3	123051019	ADCY5	T	C	0.749372	0.987093	0.013374	0.00227691	4.3e-09	TRUE
rs1834144	18	40744790	RIT2	C	A	0.62671	0.995728	-0.0119111	0.00203253	4.6e-09	TRUE
rs186586197	7	95042426	PON2	A	C	0.9685	0.928658	-0.034205	0.00583555	4.6e-09	TRUE
rs2544654	5	72888280	AC008387.1	G	T	0.284764	0.996228	-0.0127698	0.00217946	4.7e-09	TRUE
rs62369484	5	43791149	NNT	T	C	0.943631	0.993168	0.02498	0.00426922	4.9e-09	TRUE
rs16844296	1	235108308	TOMM20	G	A	0.787934	0.991293	0.0140569	0.0024046	5e-09	TRUE
rs1718859	4	57948224	IGFBP7	T	C	0.415487	0.994028	-0.0116606	0.00199788	5.3e-09	TRUE
rs2159935	4	55521017	KIT	G	A	0.509689	0.997873	-0.0114556	0.00196325	5.4e-09	TRUE
rs11883967	2	66673862	MEIS1	A	C	0.338492	0.990375	-0.012114	0.00207771	5.5e-09	TRUE
rs117739035	11	408174	SIGIRR	G	T	0.964198	1	0.0306976	0.00527337	5.8e-09	TRUE
rs32578	5	149211868	PPARGC1B	G	A	0.691042	0.999452	-0.0123744	0.00212672	5.9e-09	TRUE
rs804553	20	22144775	FOXA2	T	C	0.497363	0.995163	0.0114623	0.00196951	5.9e-09	TRUE
rs12357890	10	99762693	CRTAC1	A	G	0.443073	0.98684	0.0115686	0.00198861	6e-09	TRUE
rs13024140	2	111710863	ACOXL	G	C	0.584714	0.998952	0.0115609	0.00198797	6e-09	TRUE
rs1852922	3	70936712	FOXP1	G	A	0.309889	0.98959	-0.0123805	0.00212925	6.1e-09	TRUE
rs34180494	15	75370012	PPCDC	A	C	0.726235	0.994285	0.0127805	0.00219934	6.2e-09	TRUE
rs10036789	5	71695918	PTCD2	C	G	0.539573	0.982601	0.0115569	0.00198946	6.3e-09	TRUE
rs7514202	1	243812659	AKT3	G	A	0.134411	0.985657	-0.0167289	0.0028918	7.3e-09	TRUE
rs62405458	5	180225919	MGAT1	C	T	0.817329	0.992063	0.0147331	0.00255021	7.6e-09	TRUE
rs74456742	17	42191796	HDAC5	G	A	0.961964	0.938821	-0.030615	0.00530014	7.6e-09	TRUE
rs141478056	22	42939927	SERHL2	A	G	0.899898	0.971536	0.0191332	0.00332639	8.8e-09	TRUE
rs71421262	14	103243408	TRAF3	A	G	0.406734	0.991794	-0.0115301	0.00200448	8.8e-09	TRUE
rs11973318	7	134681306	AGBL3	T	C	0.855852	0.987971	0.0161304	0.00280966	9.4e-09	TRUE
rs75246752	1	145630111	RNF115	G	C	0.987126	1	-0.0496485	0.00867524	1e-08	TRUE
rs12598179	16	53375226	CHD9	G	C	0.707243	0.979356	-0.0123769	0.00216488	1.1e-08	TRUE
rs3897473	13	95253920	GPR180	T	G	0.379231	1	0.0115617	0.00202557	1.1e-08	TRUE
rs116857878	16	57052583	NLRC5	C	T	0.979652	0.912216	-0.0412261	0.00722926	1.2e-08	FALSE
rs13411625	2	238690424	LRRFIP1	A	T	0.783506	0.996541	0.0135498	0.00238236	1.3e-08	TRUE
rs78937603	10	51580467	NCOA4	C	G	0.860092	0.999217	-0.0160764	0.00283031	1.3e-08	TRUE
rs2204886	12	107128090	RP11-144F15.1	T	A	0.479625	0.997617	0.0111599	0.00196502	1.4e-08	TRUE
rs7119167	11	73228685	FAM168A	T	C	0.788682	0.996368	-0.0136483	0.0024035	1.4e-08	TRUE
rs10978335	9	108661116	TMEM38B	G	A	0.493759	0.984338	-0.0112057	0.00197744	1.5e-08	FALSE
rs75988962	17	73824786	UNC13D	C	T	0.881442	0.991786	-0.0172523	0.00304949	1.5e-08	TRUE
rs113710278	16	56295380	GNAO1	C	T	0.985461	0.992938	-0.0462237	0.00817684	1.6e-08	FALSE
rs248653	5	130656028	CDC42SE2	T	A	0.96334	0.992664	0.0296024	0.00523723	1.6e-08	TRUE
rs12436555	14	24634825	RP11-468E2.4	G	A	0.826815	0.995257	0.0147022	0.00260453	1.7e-08	TRUE
rs7784748	7	4784652	FOXK1	T	C	0.428338	1	-0.0111733	0.00198257	1.7e-08	TRUE
rs10950390	7	12224708	TMEM106B	C	T	0.791848	0.987117	0.0136725	0.00242946	1.8e-08	TRUE
rs111849006	14	52581893	NID2	G	A	0.818784	0.961279	-0.0146667	0.00260341	1.8e-08	TRUE
rs212100	19	48376995	SULT2A1	T	C	0.164587	0.99722	-0.0149029	0.0026468	1.8e-08	TRUE
rs7036107	9	92177897	GADD45G	A	G	0.488913	0.963246	0.011274	0.00200141	1.8e-08	TRUE
rs73375614	8	116969700	TRPS1	T	C	0.94403	0.97963	-0.0242534	0.00430936	1.8e-08	TRUE
rs74963256	20	51588847	TSHZ2	T	C	0.906503	0.981168	0.0191768	0.00340832	1.8e-08	TRUE
rs10748165	12	71372390	PTPRR	C	T	0.495848	0.99619	-0.0110222	0.00196503	2e-08	TRUE
rs9559901	13	111529619	ANKRD10	A	C	0.661359	0.991431	-0.0116984	0.00208374	2e-08	TRUE
rs17039171	4	109559063	RPL34	A	G	0.970981	0.989351	0.0329044	0.00587538	2.1e-08	TRUE
rs115660648	2	26584310	EPT1	T	A	0.455667	0.994198	0.0110272	0.00197115	2.2e-08	TRUE
rs12987470	2	188323311	TFPI	A	T	0.705349	0.997288	-0.0120515	0.00215318	2.2e-08	TRUE
rs1045241	5	118729286	TNFAIP8	C	T	0.728786	0.990735	-0.0124055	0.00222031	2.3e-08	TRUE
rs2343593	8	106590851	ZFPM2	T	C	0.422063	0.964349	-0.011293	0.00202183	2.3e-08	TRUE
rs61748951	1	156038058	RAB25	C	A	0.975914	0.931877	0.0368176	0.00659927	2.4e-08	TRUE
rs9347737	6	163740322	PACRG	A	G	0.571649	0.977278	0.0111895	0.00200618	2.4e-08	TRUE
rs12938061	17	16846155	TNFRSF13B	T	C	0.558314	0.990064	0.0110583	0.001985	2.5e-08	TRUE
rs11245482	10	126733546	CTBP2	T	C	0.614569	0.997704	0.0112421	0.00202067	2.6e-08	TRUE
rs28824216	4	92599431	CCSER1	C	T	0.978208	0.990452	-0.03756	0.00675234	2.7e-08	TRUE
rs74333499	2	20499704	PUM2	T	C	0.940568	0.927239	0.0239259	0.00430197	2.7e-08	TRUE
rs77947762	18	48897509	MEX3C	G	A	0.979323	0.815553	-0.0423364	0.00763072	2.9e-08	TRUE
rs6458867	6	52629980	GSTA2	A	G	0.356269	0.997233	-0.0113728	0.00205201	3e-08	TRUE
rs144475339	16	56162685	GNAO1	G	C	0.98944	0.825226	-0.0581392	0.0104988	3.1e-08	FALSE
rs1400362	3	185883562	DGKG	T	C	0.258511	0.974657	-0.0125421	0.0022682	3.2e-08	TRUE
rs17191491	15	60844847	RORA	A	G	0.570177	1	-0.0109387	0.00197924	3.3e-08	TRUE
rs2698737	6	139226719	REPS1	C	T	0.508534	0.992778	0.0108928	0.00197091	3.3e-08	TRUE
rs9866679	3	25516821	RARB	G	T	0.235712	0.997291	-0.0127699	0.00231235	3.3e-08	TRUE
rs9989466	17	45635239	NPEPPS	C	T	0.581774	0.984819	0.0110731	0.00200708	3.4e-08	TRUE
rs1862205	5	108656635	PJA2	G	A	0.595355	0.996211	-0.0110277	0.00200185	3.6e-08	TRUE
rs8135417	22	31559255	RNF185	G	A	0.353604	0.998349	-0.0113468	0.00205947	3.6e-08	TRUE
rs1540687	5	111246489	NREP	A	T	0.325513	0.994419	-0.0115568	0.00210027	3.7e-08	TRUE
rs62555197	9	28433953	LINGO2	A	C	0.805905	0.865577	0.0146591	0.00266194	3.7e-08	TRUE
rs7835108	8	12928753	DLC1	G	C	0.448756	0.991696	-0.0108814	0.00197672	3.7e-08	TRUE
rs62135193	2	48755477	STON1	C	T	0.458625	0.990095	0.0108683	0.00197624	3.8e-08	TRUE
rs72755439	9	100809135	NANS	C	T	0.711508	0.961584	-0.0121414	0.00220886	3.9e-08	TRUE
rs13111599	4	83917037	LIN54	A	G	0.262835	0.99669	-0.0122518	0.00223091	4e-08	TRUE
rs4441609	3	36892717	TRANK1	T	C	0.374426	0.997196	-0.0111193	0.00202538	4e-08	TRUE
rs6969773	7	980566	ADAP1	T	C	0.532669	0.994272	0.0108347	0.00197333	4e-08	TRUE
rs34184910	3	104274356	ALCAM	A	G	0.627857	0.99854	-0.0111436	0.00203114	4.1e-08	TRUE
rs848638	2	36808350	FEZ2	C	T	0.63997	0.997861	0.0112	0.00204144	4.1e-08	TRUE
rs36096231	8	72399623	RP11-1102P16.1	C	T	0.927521	0.993572	0.020767	0.00378774	4.2e-08	TRUE
rs61596977	8	95997165	NDUFAF6	C	T	0.859622	0.993351	0.0154721	0.00282672	4.4e-08	TRUE
rs72729623	4	154208278	TRIM2	C	T	0.856584	0.998005	0.0153385	0.00280257	4.4e-08	TRUE
rs10458643	10	81152268	ZCCHC24	G	A	0.533833	0.983318	0.0108425	0.0019827	4.5e-08	TRUE
rs72647336	8	126445055	TRIB1	G	A	0.943368	0.85693	0.0249996	0.00457378	4.6e-08	TRUE
rs12984021	19	33778783	CEBPA	A	C	0.894936	0.987872	0.0175912	0.00321991	4.7e-08	TRUE
rs3014246	1	46086077	CCDC17	C	T	0.295598	1	-0.0117175	0.0021445	4.7e-08	TRUE
rs9704692	11	10366029	AMPD3	C	T	0.536084	0.970426	-0.010884	0.00199633	5e-08	TRUE
