# Supplementary material for: Evaluating the relationship between circulating lipoprotein lipids and apolipoproteins with risk of coronary heart disease: A multivariable Mendelian randomisation analysis
Source: PLoS Med. 2020 Mar 23;17(3):e1003062. doi: 10.1371/journal.pmed.1003062 (PMC7089422; doi:10.1371/journal.pmed.1003062)
Supplement: S7 Table — HDL, high-density lipoprotein; LDL, low-density lipoprotein; MR, Mendelian randomisation. (XLSX) [file pmed.1003062.s010.xlsx]

## Sheet: S7 Table
S7 Table: Correlations between effect estimates of genetic instruments used in multivariable Mendelian randomization analyses
HDL - high-density lipoprotein, LDL - low-density lipoprotein
Trait 1	Trait 2	Pearson correlation	95% Confidence interval	P-value
HDL cholesterol	LDL cholesterol	-0.032	-0.099 - 0.035	0.35
HDL cholesterol	Triglycerides	-0.567	-0.611 - -0.519	3.26 x 10-73
HDL cholesterol	Apolipoprotein B	-0.194	-0.258 - -0.127	1.17 x 10-08
HDL cholesterol	Apolipoprotein A1	0.95	0.943 - 0.956	< 1 x 10-300
LDL cholesterol	Triglycerides	0.17	0.104 - 0.235	6.37 x 10-07
LDL cholesterol	Apolipoprotein B	0.972	0.968 - 0.975	< 1 x 10-300
LDL cholesterol	Apolipoprotein A1	-0.102	-0.168 - -0.035	3.04 x 10-03
Triglycerides	Apolipoprotein B	0.214	0.149 - 0.278	2.98 x 10-10
Triglycerides	Apolipoprotein A1	-0.369	-0.425 - -0.309	9.62 x 10-29
Apolipoprotein B	Apolipoprotein A1	-0.265	-0.326 - -0.201	4.39 x 10-15
