# Supplementary material for: Evaluating the relationship between circulating lipoprotein lipids and apolipoproteins with risk of coronary heart disease: A multivariable Mendelian randomisation analysis
Source: PLoS Med. 2020 Mar 23;17(3):e1003062. doi: 10.1371/journal.pmed.1003062 (PMC7089422; doi:10.1371/journal.pmed.1003062)
Supplement: S8 Table — –Beta, effect estimate; LDL, low-density lipoprotein; MR, Mendelian randomisation; nSNP, number of single nucleotide polymorphisms; P, corresponding P-value; SE, standard error of the effect estimate; TG, triglycerides. (XLSX) [file pmed.1003062.s011.xlsx]

## Sheet: S8 Table
Supplementary Table 8: Genetically determined effect estimates from univariable and multivariable Mendelian randomization analyses adjusted for fasting time (LDL, TG and Apo B)
S8 Table: Genetically determined effect estimates from univariable and multivariable Mendelian randomization analyses adjusted for fasting time (LDL, TG and Apo B)
		Univariable analysis			Multivariable analysis
Exposure	nSNPs	Beta	SE	P	Beta	SE	P
Apolipoprotein B	232	0.546895	0.0523976	1.67 x 10-25	0.642955	0.190984	7.61 x 10-04
LDL cholesterol	211	0.512087	0.0561316	7.31 x 10-20	-0.138986	0.201381	0.490091
Triglycerides	410	0.295484	0.0365491	6.24 x 10-16	0.11576	0.04633	0.012469
