# Supplementary material for: Evaluating the relationship between circulating lipoprotein lipids and apolipoproteins with risk of coronary heart disease: A multivariable Mendelian randomisation analysis
Source: PLoS Med. 2020 Mar 23;17(3):e1003062. doi: 10.1371/journal.pmed.1003062 (PMC7089422; doi:10.1371/journal.pmed.1003062)
Supplement: S9 Table — Beta, effect estimate; HDL, high-density lipoprotein; MR, Mendelian randomisation; nSNPs, number of single nucleotide polymorphisms; P, corresponding P-value; SE, standard error of the effect estimate. (XLSX) [file pmed.1003062.s012.xlsx]

## Sheet: S9 Table
S9 Table: Genetically determined effect estimates from univariable and multivariable Mendelian randomization analyses adjusted for fasting time (HDL, Apo A1 and Apo B)
Beta - effect estimate, HDL - high-density lipoprotein, nSNPs - number of genetic variants used as instrumental variables, P - corresponding p -value, SE- standard error of the effect estimate
		Univariable analysis			Multivariable analysis
Exposure	nSNPs	Beta	SE	P	Beta	SE	P
Apolipoprotein B	232	0.546895	0.0523976	1.67 x 10-25	0.521934	0.0441073	2.63 x 10-32
HDL cholesterol	497	-0.220648	0.0339431	8.00 x 10-11	-0.101436	0.105592	0.336731
Apolipoprotein A1	401	-0.187713	0.039177	1.66 x 10-06	-0.0578768	0.109405	0.596795
