# Supplementary material for: Evaluating the relationship between circulating lipoprotein lipids and apolipoproteins with risk of coronary heart disease: A multivariable Mendelian randomisation analysis
Source: PLoS Med. 2020 Mar 23;17(3):e1003062. doi: 10.1371/journal.pmed.1003062 (PMC7089422; doi:10.1371/journal.pmed.1003062)
Supplement: S10 Table — Beta, effect estimate; LDL, low-density lipoprotein; MR, Mendelian randomisation; nSNPs, number of single nucleotide polymorphisms; P, corresponding P-value; SE, standard error of the effect estimate; TG, triglycerides. (XLSX) [file pmed.1003062.s013.xlsx]

## Sheet: S10 Table
S10 Table: Genetically determined effect estimates from the multivariable Mendelian randomization analysis using the MR-Egger method for LDL, TG and Apo B
Beta - effect estimate, LDL - low-density lipoprotein, nSNPs - number of genetic variants used as instrumental variables, P - corresponding p -value, SE- standard error of the effect estimate
		Multivariable analysis
Exposure	nSNPs	Beta	SE	P
Apolipoprotein B	234	0.65	0.190984	8.42 x 10-04
LDL cholesterol	209	-0.17	0.201381	0.45
Triglycerides	409	0.11	0.04633	0.015
