# Supplementary material for: Evaluating the relationship between circulating lipoprotein lipids and apolipoproteins with risk of coronary heart disease: A multivariable Mendelian randomisation analysis
Source: PLoS Med. 2020 Mar 23;17(3):e1003062. doi: 10.1371/journal.pmed.1003062 (PMC7089422; doi:10.1371/journal.pmed.1003062)
Supplement: S11 Table — Beta, effect estimate; HDL, high-density lipoprotein; MR, Mendelian randomisation; nSNPs, number of single nucleotide polymorphisms; P, corresponding P-value; SE, standard error of the effect estimate. (XLSX) [file pmed.1003062.s014.xlsx]

## Sheet: S11 Table
S11 Table: Genetically determined effect estimates from the multivariable Mendelian randomization analysis using the MR-Egger method for HDL, Apo A1 and Apo B
Beta - effect estimate, HDL - high-density lipoprotein, nSNPs - number of genetic variants used as instrumental variables, P - corresponding p -value, SE- standard error of the effect estimate
		Multivariable analysis
Exposure	nSNPs	Beta	SE	P
Apolipoprotein B	234	0.52	0.04	4.10 x 10-29
HDL cholesterol	490	-0.06	0.11	0.591
Apolipoprotein A1	407	-0.1	0.11	0.358
