# Supplementary material for: Evaluating the relationship between circulating lipoprotein lipids and apolipoproteins with risk of coronary heart disease: A multivariable Mendelian randomisation analysis
Source: PLoS Med. 2020 Mar 23;17(3):e1003062. doi: 10.1371/journal.pmed.1003062 (PMC7089422; doi:10.1371/journal.pmed.1003062)
Supplement: S13 Table — Beta, effect estimate; HDL, high-density lipoprotein; MR, Mendelian randomisation; nSNPs, number of single nucleotide polymorphisms; P, corresponding P-value, SE, standard error of the effect estimate; TG, triglycerides. (XLSX) [file pmed.1003062.s016.xlsx]

## Sheet: S13 Table
S13 Table: Genetically determined effect estimates from univariable and multivariable Mendelian randomization analyses (TG, HDL and Apo A1)
Beta - effect estimate, HDL - high-density lipoprotein, nSNPs - number of genetic variants used as instrumental variables, P - corresponding p -value, SE- standard error of the effect estimate
		Univariable analysis			Multivariable analysis
Exposure	nSNPs	Beta	SE	P	Beta	SE	P
Triglycerides	409	0.295484	0.0365491	6.24 x 10-16	0.373338	0.0544752	7.21 x 10-12
HDL cholesterol	490	-0.220648	0.0339431	8.00 x 10-11	0.349495	0.144303	0.0154371
Apolipoprotein A1	407	-0.187713	0.039177	1.66 x 10-06	-0.483561	0.137485	4.36 x 10-04
